# Supplementary material for: The PEMDAC phase 2 study of pembrolizumab and entinostat in patients with metastatic uveal melanoma
Source: Nat Commun. 2021 Aug 27;12:5155. doi: 10.1038/s41467-021-25332-w (PMC8397717; doi:10.1038/s41467-021-25332-w)
Supplement: Supplementary file 4 — Supplementary Dataset 1 [file 41467_2021_25332_MOESM4_ESM.xlsx]

## Sheet: PEMDAC 1yr_list of events_aug20
Supplementary Table 1: Survival data of patients and biobank registry
usubjid	time_OS	cnsr_os	time_PFS	cnsr_pfs	EVNTDESC_pfs	BOR	CBR	Survival group	10x scSeq	RNAseq	Exome seq	FACS blood		Abbreviations
PEMDAC-1-001	11.4667	0	2.03333	0	PD	PD	NE	ST	Y	Y	Y	Y		PD-progressive disease
PEMDAC-1-002	6.56667	0	2.06667	0	PD	PD	NE	ST		Y	Y	Y		SD-stable disease
PEMDAC-1-003	3.56667	0	2.1	0	PD	PD	NE	ST		Y	Y	Y		PR-partial response
PEMDAC-1-004	21.7333	1	20.8	1		PR	PR	LT	QC	N	Y	Y		NE-no entry
PEMDAC-1-005	10.6667	0	2	0	PD	PD	NE	ST	Y	Y	Y	Y		cnsr-censored
PEMDAC-1-006	12.4	0	1.93333	0	PD	PD	NE	LT	Y	Y	Y	Y		BOR-best overall response
PEMDAC-1-011	7.16667	0	1.9	0	PD	PD	NE	ST		N	N	Y		CBR-clinical benefit at 18w
PEMDAC-1-013	16.3667	0	10.3	0	PD	PR	PR	LT		Y	Y	Y		ST-short-term survival
PEMDAC-1-015	15.4333	1	1.9	0	PD	PD	NE	LT		Y	Y	Y		LT-long-term survival
PEMDAC-1-021	4.93333	0	1.9	0	PD	PD	NE	ST		N	N	Y		Y-sample was included in analysis
PEMDAC-1-025	13.4333	0	4.06667	0	PD	SD	NE	LT		Y	Y	Y		QC-sample did not pass sequencing QC
PEMDAC-1-029	11.8667	1	12.1333	1		PR	SD	LT		N	Y	Y		N-sample was not available or degraded
PEMDAC-2-008	21.2667	1	12.3667	1		SD	SD	LT		Y	Y	Y
PEMDAC-2-018	14.8333	1	1.86667	0	PD	PD	NE	LT		N	N	Y
PEMDAC-2-023	3.46667	0	1.76667	0	PD	PD	NE	ST		N	N	Y
PEMDAC-2-024	4.4	0	2.1	0	PD	PD	NE	ST		Y	Y	Y
PEMDAC-2-026	8.33333	1	8.06667	0	PD	SD	SD	ST		Y	Y	Y
PEMDAC-2-027	13.5667	1	0	1		NE	NE	LT		Y	Y	N
PEMDAC-3-007	1.13333	0	0.633333	0	PD	PD	NE	ST		Y	Y	N
PEMDAC-3-009	1.73333	0	1.06667	0	PD	PD	NE	ST		Y	Y	Y
PEMDAC-3-010	20.3333	1	9.06667	1		SD	SD	LT		Y	Y	Y
PEMDAC-3-012	17.3333	1	2.06667	0	PD	PD	NE	LT		QC	Y	Y
PEMDAC-3-014	5.6	1	4	0	PD	SD	NE	ST		N	N	Y
PEMDAC-3-016	4.23333	1	4.46667	0	PD	SD	NE	ST		Y	Y	N
PEMDAC-3-020	6.5	1	4	0	PD	SD	NE	ST		Y	N	N
PEMDAC-4-017	4.63333	0	2.03333	0	PD	PD	NE	ST		Y	Y	Y
PEMDAC-4-019	13.7333	0	2.03333	0	PD	PD	NE	LT		N	N	N
PEMDAC-4-022	14.0333	1	12.3333	1		PR	SD	LT		Y	Y	Y
PEMDAC-4-028	12.9333	1	10.2333	0	PD	SD	SD	LT		Y	Y	Y
