# Supplementary material for: The PEMDAC phase 2 study of pembrolizumab and entinostat in patients with metastatic uveal melanoma
Source: Nat Commun. 2021 Aug 27;12:5155. doi: 10.1038/s41467-021-25332-w (PMC8397717; doi:10.1038/s41467-021-25332-w)
Supplement: Supplementary file 5 — Supplementary Dataset 2 [file 41467_2021_25332_MOESM5_ESM.xlsx]

## Sheet: DNA measurement
Supplementary Table 2: Circulating tumor DNA measurements and primer sequences
Patient	Best overall response	Date	Day since first sample	Cycle or Week	mL plasma	ng DNA (Qubit)	ng per mL plasma	Known variants in…	Assay	Position	Change	COSMIC	Variant reads	cons3 reads	VAF [%]	counts per mL plasma	ctDNA positive	Comments
1-001	Progressive disease	2018-02-21	0		2.45	13.91	5.67755	GNA11	GNA11_2	chr19:3118944 A>T	p.Q209L	COSM52969	2	1808	0.110619	0.408163	Positive
		2018-03-14	21		1.3	8.385	6.45		GNA11_2	chr19:3118944 A>T	p.Q209L	COSM52969	2	1556	0.128535	0.769231	Positive
		2018-04-05	43		1.6	6.11	3.81875		GNA11_2	chr19:3118944 A>T	p.Q209L	COSM52969	0	709	0	0	Negative
		2018-04-26	64		3	7.67	2.55667		GNA11_2	chr19:3118944 A>T	p.Q209L	COSM52969	11	1303	0.844206	1.83333	Positive
		2018-05-17	85		1.4	5.46	3.9		GNA11_2	chr19:3118944 A>T	p.Q209L	COSM52969	1	790	0.126582	0.357143	Positive
1-002	Progressive disease	2018-02-21	0	0	1.25	13.325	10.66	GNA11	GNA11_2	chr19:3118944 A>T	p.Q209L	COSM52969	121	1987	6.08958	48.4	Positive
		2018-03-14	21	3	0.8	10.595	13.2438		GNA11_2	chr19:3118944 A>T	p.Q209L	COSM52969	118	1515	7.78878	73.75	Positive
		2018-04-24	62	9	2.3	105.3	45.7826		GNA11_2	chr19:3118944 A>T	p.Q209L	COSM52969	3818	16054	23.7822	830	Positive
		2018-04-05	43	6	1.3	9.6	7.38462		GNA11_2	chr19:3118944 A>T	p.Q209L	COSM52969	81	3535	2.29137	31.1538	Positive
1-003	Progressive disease	2018-02-21	0		2.9	33.865	11.6776	GNA11	GNA11_2	chr19:3118944 A>T	p.Q209L	COSM52969	120	3273	3.66636	20.6897	Positive
		2018-03-14	21		1.15	21.06	18.313		GNA11_2	chr19:3118944 A>T	p.Q209L	COSM52969	1056	6868	15.3757	459.13	Positive
		2018-04-06	44		2.9	63.765	21.9879		GNA11_2	chr19:3118944 A>T	p.Q209L	COSM52969	587	9529	6.16014	101.207	Positive
1-004	Partial response	2018-02-22	0		1.3	5.785	4.45	GNAQ	GNAQ_2	chr9:77794572 T>A	p.Q209L	COSM28757	0	887	0	0	Negative
		2018-03-14	20		1.5	5.265	3.51		GNAQ_2	chr9:77794572 T>A	p.Q209L	COSM28757	0	1680	0	0	Negative
		2018-04-05	42		1.5	9.62	6.41333		GNAQ_2	chr9:77794572 T>A	p.Q209L	COSM28757	192	1740	11.0345	64	Positive
		2018-04-26	63		1.1	3.705	3.36818		GNAQ_2	chr9:77794572 T>A	p.Q209L	COSM28757	0	372	0	0	Negative
		2018-05-17	84		1.25	9.49	7.592		GNAQ_2	chr9:77794572 T>A	p.Q209L	COSM28757	85	722	11.7729	34	Positive
		2018-06-07	105		1.2	8.645	7.20417		GNAQ_2	chr9:77794572 T>A	p.Q209L	COSM28757	0	1351	0	0	Negative
		2018-06-28	126		1.3	9.945	7.65		GNAQ_2	chr9:77794572 T>A	p.Q209L	COSM28757	0	548	0	0	Negative
		2018-07-18	146		1.2	4.55	3.79167		GNAQ_2	chr9:77794572 T>A	p.Q209L	COSM28757	0	202	0	0	Negative
		2018-08-08	167		1.3	5.2	4		GNAQ_2	chr9:77794572 T>A	p.Q209L	COSM28757	0	791	0	0	Negative
		2018-08-30	189		1.3	8.97	6.9		GNAQ_2	chr9:77794572 T>A	p.Q209L	COSM28757	0	907	0	0	Negative
		2018-09-21	211		1.5	4.03	2.68667		GNAQ_2	chr9:77794572 T>A	p.Q209L	COSM28757	0	1116	0	0	Negative
		2018-10-12	232		1.5	6.11	4.07333		GNAQ_2	chr9:77794572 T>A	p.Q209L	COSM28757	0	1054	0	0	Negative
1-005	Progressive disease	2018-03-01	0		3.1	15.765	5.08548	GNA11	GNA11_2	chr19:3118944 A>T	p.Q209L	COSM52969	0	2726	0	0	Negative
		2018-03-22	21		1.4	20.28	14.4857		GNA11_2	chr19:3118944 A>T	p.Q209L	COSM52969	4	4120	0.0970874	1.42857	Positive
		2018-04-12	42		1.7	10.855	6.38529		GNA11_2	chr19:3118944 A>T	p.Q209L	COSM52969	0	2126	0	0	Negative
		2018-05-03	63		2.7	35.75	13.2407		GNA11_2	chr19:3118944 A>T	p.Q209L	COSM52969	308	5134	5.99922	57.037	Positive
		2018-05-24	84		1.6	14.56	9.1		GNA11_2	chr19:3118944 A>T	p.Q209L	COSM52969	122	2937	4.1539	38.125	Positive
		2018-06-14	105		1.5	7.41	4.94		GNA11_2	chr19:3118944 A>T	p.Q209L	COSM52969	15	1498	1.00134	5	Positive
1-006	Progressive disease	2018-03-20	0		1.9	6.63	3.48947	GNAQ	GNAQ_2	chr9:77794572 T>G	p.Q209P	COSM28758	0	491	0	0	Negative
		2018-04-10	21		1.5	4.615	3.07667		GNAQ_2	chr9:77794572 T>G	p.Q209P	COSM28758	3	572	0.524476	2	Positive
		2018-05-02	43		1.6	5.005	3.12812		GNAQ_2	chr9:77794572 T>G	p.Q209P	COSM28758	0	1177	0	0	Negative
		2018-06-12	84		1.5	8.645	5.76333		GNAQ_2	chr9:77794572 T>G	p.Q209P	COSM28758	20	973	2.0555	13.3333	Positive
		2018-07-03	105		1.5	5.72	3.81333		GNAQ_2	chr9:77794572 T>G	p.Q209P	COSM28758	53	605	8.76033	35.3333	Positive
4-019	Progressive disease	2018-10-03	0		1.4	10.27	7.33571	Unknown	GNAQ_2	chr9:77794572 T>G	p.Q209P	COSM28758	9	992	0.907258	6.42857	Positive
		2018-10-24	21		1.7	12.285	7.22647		GNAQ_2	chr9:77794572 T>G	p.Q209P	COSM28758	24	1703	1.40928	14.1176	Positive
		2018-11-14	42		1.6	16.38	10.2375		GNAQ_2	chr9:77794572 T>G	p.Q209P	COSM28758	80	2853	2.80407	50	Positive
		2018-12-06	64		1.5	7.475	4.98333		GNAQ_2	chr9:77794572 T>G	p.Q209P	COSM28758	71	2281	3.11267	47.3333	Positive
		2018-12-28	86		1.8	16.185	8.99167		GNAQ_2	chr9:77794572 T>G	p.Q209P	COSM28758	85	4028	2.11023	47.2222	Positive
		2019-01-18	107		1.9	15.47	8.14211		GNAQ_2	chr9:77794572 T>G	p.Q209P	COSM28758	31	4247	0.729927	16.3158	Positive
		2019-02-06	126		1.8	17.16	9.53333		GNAQ_2	chr9:77794572 T>G	p.Q209P	COSM28758	18	2596	0.693374	10	Positive
4-017	Progressive disease	2018-08-17	0		1	9.425	9.425		GNA11_2	chr19:3118944 A>T	p.Q209L	COSM52969	1229	5402	22.7508	1229	Positive
		2018-09-26	40		1.8	25.74	14.3	GNA11	GNA11_2	chr19:3118944 A>T	p.Q209L	COSM52969	336	2177	15.4341	186.667	Positive
		2018-11-07	82		1.6	19.175	11.9844		GNA11_2	chr19:3118944 A>T	p.Q209L	COSM52969	512	3458	14.8062	320	Positive
		2018-11-28	103		1.1	48.49	44.0818		GNA11_2	chr19:3118944 A>T	p.Q209L	COSM52969	4846	15260	31.7562	4405.45	Positive
		2018-12-19	124		1.8	468.65	260.361		GNA11_2	chr19:3118944 A>T	p.Q209L	COSM52969	11322	34735	32.5954	6290	Positive
4-028	Stable disease	2018-11-27	0		1.2	4.81	4.00833	GNAQ	GNAQ_2	chr9:77794572 T>G	p.Q209P	COSM28758	15	675	2.22222	12.5	Psoitive
		2018-12-18	21		1.1	3.38	3.07273		GNAQ_2	chr9:77794572 T>G	p.Q209P	COSM28758	0	391	0	0	Negative
		2019-01-10	44		0.9	Too low	Too low		GNAQ_2	chr9:77794572 T>G	p.Q209P	COSM28758	3	505	0.594059	3.33333	Maybe	Low read support, but still detectable at consensus 10
		2019-01-31	65		1.2	4.875	4.0625		GNAQ_2	chr9:77794572 T>G	p.Q209P	COSM28758	0	713	0	0	Negative
		2019-02-21	86		1.5	7.28	4.85333		GNAQ_2	chr9:77794572 T>G	p.Q209P	COSM28758	0	966	0	0	Negative
		2019-03-14	107		1.5	5.785	3.85667		GNAQ_2	chr9:77794572 T>G	p.Q209P	COSM28758	3	642	0.46729	2	Maybe	Low read support, but still detectable at consensus 10
		2019-04-04	128		1.5	7.345	4.89667		GNAQ_2	chr9:77794572 T>G	p.Q209P	COSM28758	2	1060	0.188679	1.33333	Maybe	Low read support, but still detectable at consensus 10
4-022	Partial response	2018-10-23	0		1.7	8.125	4.77941	GNA11	not detected				0	952	0	0	Negative
		2018-11-13	21		1.4	7.67	5.47857		not detected				0	990	0	0	Negative
		2018-12-06	44		1.4	9.425	6.73214		not detected				0	2558	0	0	Negative
		2018-12-26	64		1.3	10.92	8.4		not detected				0	2444	0	0	Negative
		2019-02-04	104		1.6	10.53	6.58125		not detected				0	1333	0	0	Negative
		2019-02-27	127		1.5	7.54	5.02667		not detected				0	1398	0	0	Negative
		2019-03-18	146		0.6	3.64	6.06667		not detected				0	386	0	0	Negative
2-018	Progressive disease	2018-10-01	0		1.4	5.04	3.6	Unknown	GNA11_2	chr19:3118944 A>T	p.Q209L	COSM52969	2	1896	0.105485	1.42857	Maybe
		2018-10-22	21		1.3	5.82	4.47692		GNA11_2	chr19:3118944 A>T	p.Q209L	COSM52969	0	2319	0	0	Negative
		2018-11-12	42		1.4	7.56	5.4		GNA11_2	chr19:3118944 A>T	p.Q209L	COSM52969	25	3109	0.804117	17.8571	Positive
		2018-12-03	63		1.5	4.98	3.32		GNA11_2	chr19:3118944 A>T	p.Q209L	COSM52969	35	1915	1.82768	23.3333	Positive
		2018-12-21	81		1.3	5.76	4.43077		GNA11_2	chr19:3118944 A>T	p.Q209L	COSM52969	1	2739	0.0365097	0.769231	Maybe
		2019-01-14	105		1.5	16.8	11.2		GNA11_2	chr19:3118944 A>T	p.Q209L	COSM52969	859	6804	12.6249	572.667	Positive
		2019-02-05	127		1.4	4.86	3.47143		GNA11_2	chr19:3118944 A>T	p.Q209L	COSM52969	10	1568	0.637755	7.14286	Positive
2-024	Progressive disease	2018-11-01	0		1.5	15.86	10.5733	GNAQ	GNAQ_2	chr9:77794572 T>A	p.Q209L	COSM28757	118	2894	4.0774	78.6667	Positive
		2018-11-22	21		1.5	28.145	18.7633		GNAQ_2	chr9:77794572 T>A	p.Q209L	COSM28757	744	5874	12.666	496	Positive
2-023	Progressive disease	2018-10-25	0		1.2	66.95	55.7917	Unknown	GNAQ_2	chr9:77794572 T>G	p.Q209P	COSM28758	1836	14826	12.3837	1530	Positive
		2018-11-15	21		1.3	148.85	114.5		GNAQ_2	chr9:77794572 T>G	p.Q209P	COSM28758	583	22001	2.64988	448.462	Positive
		2018-12-06	42		1.4	263.25	188.036		GNAQ_2	chr9:77794572 T>G	p.Q209P	COSM28758	1982	31468	6.29846	1415.71	Positive
1-021	Progressive disease	2018-10-18	0		2.6	38.52	14.8154	Unknown	GNA11_2	chr19:3118944 A>T	p.Q209L	COSM52969	2361	7582	31.1395	908.077	Positive
		2018-11-08	21		2.6	47.34	18.2077		GNA11_2	chr19:3118944 A>T	p.Q209L	COSM52969	3292	10229	32.183	1266.15	Positive
		2018-11-29	42		3	36.66	12.22		GNA11_2	chr19:3118944 A>T	p.Q209L	COSM52969	863	6284	13.7333	287.667	Positive
		2018-12-20	63		3.1	108.6	35.0323		GNA11_2	chr19:3118944 A>T	p.Q209L	COSM52969	5955	14822	40.1768	1920.97	Positive
		2019-01-09	83		2.7	75.6	28		GNA11_2	chr19:3118944 A>T	p.Q209L	COSM52969	1712	12310	13.9074	634.074	Positive
1-013	Partial response	2018-07-26	0		2.6	31.74	12.2077	GNAQ	GNAQ_2	chr9:77794572 T>A	p.Q209L	COSM28757	1384	3415	40.5271	532.308	Positive
		2018-08-15	20		2.9	31.74	10.9448		GNAQ_2	chr9:77794572 T>A	p.Q209L	COSM28757	95	1775	5.35211	32.7586	Positive
		2018-09-04	40		2.8	8.88	3.17143		GNAQ_2	chr9:77794572 T>A	p.Q209L	COSM28757	9	1896	0.474684	3.21429	Positive
		2018-09-25	61		3.1	12.54	4.04516		GNAQ_2	chr9:77794572 T>A	p.Q209L	COSM28757	7	1489	0.470114	2.25806	Positive
		2018-10-18	84		3	10.32	3.44		GNAQ_2	chr9:77794572 T>A	p.Q209L	COSM28757	4	1220	0.327869	1.33333	Maybe
		2018-11-07	104		2.5	7.38	2.952		GNAQ_2	chr9:77794572 T>A	p.Q209L	COSM28757	3	890	0.337079	1.2	Maybe
		2018-11-29	126		3	11.04	3.68		GNAQ_2	chr9:77794572 T>A	p.Q209L	COSM28757	7	1423	0.491918	2.33333	Maybe
1-011	Progressive disease	2018-06-28	0		2.5	28.08	11.232	Unknown	GNAQ_2	chr9:77794572 T>G	p.Q209P	COSM28758	1804	4755	37.939	721.6	Positive
		2018-07-18	20		2.3	47.34	20.5826		GNAQ_2	chr9:77794572 T>G	p.Q209P	COSM28758	3627	8540	42.4707	1576.96	Positive
		2018-08-08	41		3	107.4	35.8		GNAQ_2	chr9:77794572 T>G	p.Q209P	COSM28758	5794	10780	53.7477	1931.33	Positive
		2018-08-31	64		3.2	108.6	33.9375		GNAQ_2	chr9:77794572 T>G	p.Q209P	COSM28758	8945	20549	43.5301	2795.31	Positive
1-025	Stable disease	2018-11-06	0		2.7	36.48	13.5111	GNAQ	GNAQ_2	chr9:77794572 T>A	p.Q209L	COSM28757	1219	8587	14.1959	451.481	Positive
		2018-11-28	22		2.5	5.88	2.352		GNAQ_2	chr9:77794572 T>A	p.Q209L	COSM28757	26	1205	2.15768	10.4	Positive
		2018-12-20	44		2.1	13.62	6.48571		GNAQ_2	chr9:77794572 T>A	p.Q209L	COSM28757	0	3094	0	0	Negative
		2019-01-10	65		3.1	21.72	7.00645		GNAQ_2	chr9:77794572 T>A	p.Q209L	COSM28757	4	5319	0.0752021	1.29032	Positive
		2019-02-12	98		2.8	18.48	6.6		GNAQ_2	chr9:77794572 T>A	p.Q209L	COSM28757	0	3872	0	0	Negative
		2019-03-15	129		2.7	87	32.2222		GNAQ_2	chr9:77794572 T>A	p.Q209L	COSM28757	5	13654	0.0366193	1.85185	Positive
1-029	Partial response	2018-12-21	0	0	2.8	9.36	3.34286	GNAQ1	GNAQ_1	chr9:77797577 G>A	p.R183Q	COSV54106047	4	1536	0.260417	1.42857	Positive
		2019-01-10	20	3	2.7	13.8	5.11111		GNAQ_1	chr9:77797577 G>A	p.R183Q	COSV54106047	12	3006	0.399202	4.44444	Positive
		2019-02-01	42	7	2.1	7	3.33333		GNAQ_1	chr9:77797577 G>A	p.R183Q	COSV54106047	0	1058	0	0	Negative
		2019-02-21	62	9	2.8	11.88	4.24286		GNAQ_1	chr9:77797577 G>A	p.R183Q	COSV54106047	0	3411	0	0	Negative
		2019-03-15	84	12	2.5	11.88	4.752		GNAQ_1	chr9:77797577 G>A	p.R183Q	COSV54106047	0	2829	0	0	Negative
		2019-04-04	104	15	1.3	7.08	5.44615		GNAQ_1	chr9:77797577 G>A	p.R183Q	COSV54106047	0	2050	0	0	Negative
		2019-04-25	125	18	3	10.92	3.64		GNAQ_1	chr9:77797577 G>A	p.R183Q	COSV54106047	3	3483	0.0861326	1	Maybe
3-010	Stable disease	2018-04-19	0	1	1.3	3	2.30769	GNAQ	GNAQ_2	chr9:77794572 T>G	p.Q209P	COSM28758	0	840	0	0	Negative
		2018-05-08	19	3	2.1	9.18	4.37143		GNAQ_2	chr9:77794572 T>G	p.Q209P	COSM28758	64	2258	2.83437	30.4762	Positive
		2018-06-21	63	9	1.6	3	1.875		GNAQ_2	chr9:77794572 T>G	p.Q209P	COSM28758	0	841	0	0	Negative
		2018-07-11	83	5	2.1	6.48	3.08571		GNAQ_2	chr9:77794572 T>G	p.Q209P	COSM28758	0	1433	0	0	Negative
		2018-08-02	105	6	1.6	6.9	4.3125		GNAQ_2	chr9:77794572 T>G	p.Q209P	COSM28758	0	1635	0	0	Negative
		2018-08-22	125	18	2.1	7.92	3.77143		GNAQ_2	chr9:77794572 T>G	p.Q209P	COSM28758	0	2133	0	0	Negative
		2018-09-10	144	22	2.1	4.86	2.31429		GNAQ_2	chr9:77794572 T>G	p.Q209P	COSM28758	0	1635	0	0	Negative
		2018-10-04	168	22	2.1	4.2	2		GNAQ_2	chr9:77794572 T>G	p.Q209P	COSM28758	0	936	0	0	Negative
		2018-10-25	189	28	2.1	5.7	2.71429		GNAQ_2	chr9:77794572 T>G	p.Q209P	COSM28758	0	1901	0	0	Negative
		2018-11-26	221	31	1.4	6.12	4.37143		GNAQ_2	chr9:77794572 T>G	p.Q209P	COSM28758	0	1419	0	0	Negative
		2018-12-13	238	34	2.1	7.62	3.62857		GNAQ_2	chr9:77794572 T>G	p.Q209P	COSM28758	0	1666	0	0	Negative
		2019-01-10	266	37	2.1	8.7	4.14286		GNAQ_2	chr9:77794572 T>G	p.Q209P	COSM28758	0	1764	0	0	Negative
		2019-01-31	287	40	2.1	10.02	4.77143		GNAQ_2	chr9:77794572 T>G	p.Q209P	COSM28758	0	2386	0	0	Negative
		2019-03-14	329	EOT	2	3.66	1.83		GNAQ_2	chr9:77794572 T>G	p.Q209P	COSM28758	0	1284	0	0	Negative
1-015	Progressive disease	2018-09-13	0	0	1.5	9.54	6.36	GNAQ	GNAQ_2	chr9:77794572 T>G	p.Q209P	COSM28758	10	1340	0.746269	6.66667	Positive
		2018-10-04	21	3	1.5	7.8	5.2		GNAQ_2	chr9:77794572 T>G	p.Q209P	COSM28758	348	3230	10.774	232	Positive
		2018-10-25	42	6	1.4	9.72	6.94286		GNAQ_2	chr9:77794572 T>G	p.Q209P	COSM28758	8	3270	0.244648	5.71429	Positive
		2018-11-15	63	9	1.5	9.72	6.48		GNAQ_2	chr9:77794572 T>G	p.Q209P	COSM28758	9	3800	0.236842	6	Positive
		2018-12-06	84	12	1.4	16.14	11.5286		GNAQ_2	chr9:77794572 T>G	p.Q209P	COSM28758	167	4522	3.69306	119.286	Positive
		2018-12-28	106	15	3	34.02	11.34		GNAQ_2	chr9:77794572 T>G	p.Q209P	COSM28758	62	6858	0.904054	20.6667	Positive
2-027	No entry	2018-11-08	0	4	1.5	8.34	5.56	GNAQ	not detected				0	1632	0	0	Negative
3-007	Progressive disease	2018-03-23	0	1	2.1	91.8	43.7143	GNAQ	GNAQ_2	chr9:77794572 T>G	p.Q209P	COSM28758	3652	29216	12.5	1739.05	Positive
3-009	Progressive disease	2018-05-08	0	3	2.1	39.06	18.6	GNA11	GNA11_2	chr19:3118944 A>T	p.Q209L	COSM52969	167	10040	1.66335	79.5238	Positive
2-026	Stable disease	2018-11-08	0	C1	1.4	16.92	12.0857	GNAQ	GNAQ_2	chr9:77794572 T>G	p.Q209P	COSM28758	35	1937	1.80692	25	Positive
		2018-11-29	21	C2	1.5	13.14	8.76		GNAQ_2	chr9:77794572 T>G	p.Q209P	COSM28758	31	1504	2.06117	20.6667	Positive
		2018-12-20	42	C3	1.3	7.14	5.49231		GNAQ_2	chr9:77794572 T>G	p.Q209P	COSM28758	7	616	1.13636	5.38462	Positive
		2019-01-10	63	C4	1.6	9.18	5.7375		GNAQ_2	chr9:77794572 T>G	p.Q209P	COSM28758	8	699	1.14449	5	Positive
		2019-01-31	84	C5	1.5	16.56	11.04		GNAQ_2	chr9:77794572 T>G	p.Q209P	COSM28758	148	2031	7.28705	98.6667	Positive
		2019-02-21	105	C6	1.5	10.44	6.96		GNAQ_2	chr9:77794572 T>G	p.Q209P	COSM28758	80	1777	4.50197	53.3333	Positive
		2019-03-14	126	C7	1.3	7.5	5.76923		GNAQ_2	chr9:77794572 T>G	p.Q209P	COSM28758	119	2080	5.72115	91.5385	Positive
3-014	Stable disease	2018-10-04	0		1.3	4.38	3.36923	Unknown	GNAQ_2	chr9:77794572 T>A	p.Q209L	COSM28757	0	1441	0	0	Negative
		2018-10-25	21		1.5	5.7	3.8		GNAQ_2	chr9:77794572 T>A	p.Q209L	COSM28757	3	1950	0.153846	2	Maybe	Low read support
		2018-11-15	42		1.4	5.22	3.72857		GNAQ_2	chr9:77794572 T>A	p.Q209L	COSM28757	47	968	4.85537	33.5714	Positive
		2018-12-20	77		1.4	7.98	5.7		GNAQ_2	chr9:77794572 T>A	p.Q209L	COSM28757	31	2601	1.19185	22.1429	Positive
		2019-01-17	105		1.2	6.84	5.7		GNAQ_2	chr9:77794572 T>A	p.Q209L	COSM28757	31	2214	1.40018	25.8333	Positive
3-016	Stable disease	2018-08-02	0		1.4	24.24	17.3143	GNAQ	GNAQ_2	chr9:77794572 T>A	p.Q209L	COSM28757	186	4211	4.417	132.857	Positive
		2018-08-23	21		1.2	15.36	12.8		GNAQ_2	chr9:77794572 T>A	p.Q209L	COSM28757	74	2692	2.74889	61.6667	Positive
		2018-09-13	42		0.9	3.24	3.6		GNAQ_2	chr9:77794572 T>A	p.Q209L	COSM28757	6	864	0.694444	6.66667	Positive
		2018-09-26	55		1.8	6.72	3.73333		GNAQ_2	chr9:77794572 T>A	p.Q209L	COSM28757	63	2263	2.78392	35	Positive
		2018-10-18	77		1.4	3.66	2.61429		GNAQ_2	chr9:77794572 T>A	p.Q209L	COSM28757	58	1722	3.36818	41.4286	Positive
		2018-11-07	97		1.7	9.78	5.75294		GNAQ_2	chr9:77794572 T>A	p.Q209L	COSM28757	33	5648	0.584278	19.4118	Positive
		2018-11-29	119		1.1	7.14	6.49091		GNAQ_2	chr9:77794572 T>A	p.Q209L	COSM28757	69	1665	4.14414	62.7273	Positive
		2019-01-31	182		1.2	5.22	4.35		GNAQ_2	chr9:77794572 T>A	p.Q209L	COSM28757	199	1697	11.7266	165.833	Positive
3-020	Stable disease	2018-10-10	0		1.2	3.3	2.75	BAP1, GNAQ/11 unknown	GNA11_2	chr19:3118944 A>T	p.Q209L	COSM52969	2	1024	0.195312	1.66667	Maybe	Low read support
		2019-11-01	387		1.1	3.72	3.38182		GNA11_2	chr19:3118944 A>T	p.Q209L	COSM52969	13	1357	0.957996	11.8182	Positive
		2018-11-22	43		1.1	3	2.72727		GNA11_2	chr19:3118944 A>T	p.Q209L	COSM52969	1	1712	0.0584112	0.909091	Maybe	Low read support
		2018-12-13	64		1.5	6.48	4.32		GNA11_2	chr19:3118944 A>T	p.Q209L	COSM52969	3	3559	0.0842933	2	Maybe	Low read support
		2019-01-03	85		0.6	Too low	Too low		GNA11_2	chr19:3118944 A>T	p.Q209L	COSM52969	2	1143	0.174978	3.33333	Maybe	Low read support
		2019-01-21	103		1.2	4.38	3.65		GNA11_2	chr19:3118944 A>T	p.Q209L	COSM52969	25	2387	1.04734	20.8333	Positive
		2019-02-14	127		0.5	Too low	Too low		GNA11_2	chr19:3118944 A>T	p.Q209L	COSM52969	3	1009	0.297324	6	Maybe	Low read support
		2019-03-07	148		0.8	Too low	Too low		GNA11_2	chr19:3118944 A>T	p.Q209L	COSM52969	6	1875	0.32	7.5	Positive
		2019-04-23	195		0.6	Too low	Too low		GNA11_2	chr19:3118944 A>T	p.Q209L	COSM52969	3	1122	0.26738	5	Maybe	Low read support
2-008	Stable disease	2018-03-22	0		1.2	6.24	5.2	GNA11	not detected				0	2061	0	0	Negative
		2018-04-12	21		1.4	5.34	3.81429		not detected				0	2457	0	0	Negative
		2018-05-03	42		1.3	4.44	3.41538		not detected				0	1050	0	0	Negative
		2018-05-24	63		1.2	8.34	6.95		not detected				0	2441	0	0	Negative
		2018-06-14	84		1.4	12.42	8.87143		not detected				0	2635	0	0	Negative
		2018-07-04	104		1.1	7.44	6.76364		not detected				0	1474	0	0	Negative
		2018-07-26	126		1.4	16.56	11.8286		not detected				0	2309	0	0	Negative
3-012	Progressive disease	2018-07-18	0		1.7	76.2	44.8235	GNA11	not detected				0	14988	0	0	Negative
		2018-08-09	22		1.3	61.2	47.0769		not detected				0	11229	0	0	Negative
		2018-08-29	42		0.65	28.62	44.0308		not detected				0	7309	0	0	Negative
		2018-09-20	64		1.4	44.1	31.5		GNA11_2	chr19:3118944 A>T	p.Q209L	COSM52969	3	7964	0.0376695	2.14286	Maybe	Low read support
		2018-10-12	86		1.1	60.6	55.0909		not detected				0	10238	0	0	Negative
		2018-11-02	107		0.8	18.9	23.625		not detected				0	8053	0	0	Negative

## Sheet: Primer sequences used
SiMSen-seq assays	Forward target primer	Reverse target primer
GNA11_1	5'-CCACCTTGGGCTACCTGC-3'	5'-GGTACTCGATGATGCCGGTG-3'
GNA11_2	5'-GTCCTTTCAGGATGGTGGATGTG-3'	5'-GGATGTCACGTTCTCAAAGCAGT-3'
GNAQ_1	5'-ATTCGATGATCCCTGTGGTGG-3'	5'-GTAGCTGACCCTGCCTACCT-3'
GNAQ_2	5'-GCAGTGTATCCATTTTCTTCTCTCT-3'	5'-GTATTGTTAACCTTGCAGAATGGTC-3'
CYSLTR2_129_1	5'-TGGCCTGCAGGATTATGTCTTATT-3'	5'-CAGGAAACGCACAACACTCAG-3'
PLCB4_630_1	5'-CGCATTTACCCCAAGGGAGG-3'	5'-AGCCAGCGTTCCAGAAAATC-3'
SF3B1_622_625_1	5'-GAGGCTACAACAGCAAAAGCTC-3'	5'-TATGATCTCTACCATGAGACCTGA-3'
SF3B1_874-886	5'-ACCATCAATCAGTTGTTCTTCAAGT-3'	5'-AAATGGTGATGGAGACAATTGAG-3'
SF3B1_1209-1226	5'-GGCTCCCATAACTGCCTGAAT-3'	5'-GGATTTGGTTGTGAAGATTCGCT-3'
SF3B1_695-703	5'-GCAATGGCCAAAGCACTGAT-3'	5'-CCTGTGTTTGGTTTTGTAGGTCT-3'
SF3B1_662-672	5'-AGATGGCACAGCCCATAAGAA-3'	5'-GAAGTCCTGGCAAGCGAGA-3'
SF3B1_139-145	5'-CCATGTAAGTCCTAGCATTCATTT-3'	5'-TGTACTCTTTTTCCTGTTGCTGT-3'
SiMSen-Seq barcode and adapter PCR primer sequences
Universal forward primer with UMI	5'-GGACACTCTTTCCCTACACGACGCTCTTCCGATCTNNNNNNNNNNNNATGGGAAAGAGTGTCC-forward target primer-3'
Universal reverse primer	5'-GTGACTGGAGTTCAGACGTGTGCTCTTCCGATCT-reverse target primer-3'
Illumina forward primer	5'-AATGATACGGCGACCACCGAGATCTACACTCTTTCCCTACACGACGCTCTTCCGATCT-3'
Illumina reverse primer with index	5'-CAAGCAGAAGACGGCATACGAGATNNNNNNGTGACTGGAGTTCAGACGTGTGCTCTTCCGATCT-3'
Index primer	5'-GATCGGAAGAGCACACGTCTGAACTCCAGTCAC-3'
Sequencing primer	5'-ACACTCTTTCCCTACACGACGCTCTTCCGATCT-3'
