# Supplementary material for: The PEMDAC phase 2 study of pembrolizumab and entinostat in patients with metastatic uveal melanoma
Source: Nat Commun. 2021 Aug 27;12:5155. doi: 10.1038/s41467-021-25332-w (PMC8397717; doi:10.1038/s41467-021-25332-w)
Supplement: Supplementary file 6 — Supplementary Dataset 3 [file 41467_2021_25332_MOESM6_ESM.xlsx]

## Sheet: Fig_1g
Supplementary Table 3: Detailed statistics
Group	coef	exp(coef)	se(coef)	lower .95	upper .95	chi_squared	degrees_of_freedom	p_value
copies_gr_medianTRUE	1.97873	7.23352	0.603183	2.21778	23.5928	13.9081	1	0.000191965
Significance was assessed using a two-sided log-rank test. No adjustment for multiple comparisons was made.

## Sheet: Fig_1h
Group	coef	exp(coef)	se(coef)	lower .95	upper .95	chi_squared	degrees_of_freedom	p_value
LDH_gr_ULNYes	1.27363	3.57379	0.595948	1.11137	11.4921	5.14148	1	0.0233608
Significance was assessed using a two-sided log-rank test. No adjustment for multiple comparisons was made.

## Sheet: Fig_2c
Group	coef	exp(coef)	se(coef)	lower .95	upper .95	chi_squared	degrees_of_freedom	p_value
gnaq_or_gna11GNAQ	-0.313387	0.730967	0.519423	0.264097	2.02317	0.366943	1	0.544675
Significance was assessed using a two-sided log-rank test. No adjustment for multiple comparisons was made.

## Sheet: Fig_2d
Group	coef	exp(coef)	se(coef)	lower .95	upper .95	chi_squared	degrees_of_freedom	p_value
gnaq_or_gna11GNAQ	-0.323804	0.723392	0.438476	0.306297	1.70846	0.549215	1	0.458639
Significance was assessed using a two-sided log-rank test. No adjustment for multiple comparisons was made.

## Sheet: Fig_2e
p	conf_int_95_low	conf_int_95_high	odds_ratio	comparison
0.0269231	0.000542661	1.03716	0.0456849	PD_vs_PR
0.0878788	0.495703	1083.63	12.2303	SD_vs_PR
1	0.0063873	49.8856	0.564105	PD_vs_SD
0.0208922	1.08777	1394.23	19.8242	SDPD_vs_PR
Significance was assessed with Fisher's exact tests. No adjustments for multiple comparisons were made.

## Sheet: Fig_2h
Group	coef	exp(coef)	se(coef)	lower .95	upper .95	chi_squared	degrees_of_freedom	p_value
is_bap1_mut_and_not_uvTRUE	2.07072	7.93051	1.05074	1.01136	62.1866	5.39245	1	0.020224
Significance was assessed using a two-sided log-rank test. No adjustment for multiple comparisons was made.

## Sheet: Fig_2i
Group	coef	exp(coef)	se(coef)	lower .95	upper .95	chi_squared	degrees_of_freedom	p_value
is_bap1_mut_and_not_uvTRUE	1.45601	4.28881	0.661712	1.17243	15.6887	5.50978	1	0.0189104
Significance was assessed using a two-sided log-rank test. No adjustment for multiple comparisons was made.

## Sheet: Fig 3a-b
	Discovery?	P value	Mean of Pre-treatment	Mean of D28	Difference	SE of difference	t ratio	df	q value
Lymphocytes shorter survival	No	0,985725	16,72	16,68	0,03667	2003	0,01830	11,00	0,995583
Lymphocytes longer survival	No	0,047255	19,30	23,28	-3983	1784	2233	11,00	0,071591
Monocytes shorter survival	No	0,008141	5711	7963	-2253	0,6993	3221	11,00	0,022157
Monocytes longer survival	No	0,002791	5658	9213	-3555	0,9280	3831	11,00	0,016916
Neutrophils shorter survival	No	0,343047	69,15	65,98	3167	3196	0,9909	11,00	0,415774
Neutrophils longer survival	No	0,010969	66,25	55,42	10,83	3547	3054	11,00	0,022157
Test details
Test name	Paired t test
Variance assumption	Individual variance for each group
Multiple comparisons	False Discovery Rate (FDR)
Method	Two-stage step-up (Benjamini, Krieger, and Yekutieli)
Desired FDR (Q)	0.01

## Sheet: Fig 3c
Shorter survival CD38+HLA-DR+ of CD8+ CD3+					Longer survival CD38+HLA-DR+ of CD8+ CD3+
Paired t test					Paired t test
P value	0,0054				P value	0,0002
P value summary	**				P value summary	***
Significantly different (P < 0.05)?	Yes				Significantly different (P < 0.05)?	Yes
One- or two-tailed P value?	Two-tailed				One- or two-tailed P value?	Two-tailed
t, df	t=3.454, df=11				t, df	t=5.451, df=11
Number of pairs	12				Number of pairs	12
How big is the difference?					How big is the difference?
Mean of differences (B - A)	5552				Mean of differences (B - A)	15,53
SD of differences	5567				SD of differences	9867
SEM of differences	1607				SEM of differences	2848
95% confidence interval	2.014 to 9.089				95% confidence interval	9.258 to 21.80
R squared (partial eta squared)	0,5203				R squared (partial eta squared)	0,7298
How effective was the pairing?					How effective was the pairing?
Correlation coefficient (r)	0,9721				Correlation coefficient (r)	0,6114
P value (one tailed)	<0.0001				P value (one tailed)	0,0173
P value summary	****				P value summary	*
Was the pairing significantly effective?	Yes				Was the pairing significantly effective?	Yes
No adjustments for multiple comparisons were made.

## Sheet: Fig_3d
Significance was assessed with two-sided Wilcoxon rank-sum tests. P-values were adjusted multiple comparisons with the Benjamini-Hochberg method.
gene	p	q	W	l2fc	mean_A	mean_B	sd_A	sd_B	cohens_d	celltype
AL669831.5	0.816968	0.9493	517151	-0.0648718	0.0459617	0.0439408	0.248002	0.244967	0.00818477	B cell
LINC00115	0.241157	0.633761	519615	-0.641836	0.0267383	0.0171365	0.199623	0.159111	0.0516115	B cell
NOC2L	0.0967984	0.449719	528089	-0.279865	0.152102	0.125282	0.436113	0.410507	0.0628028	B cell
ISG15	0.532258	0.836688	520844	-0.114524	0.157129	0.145138	0.443143	0.424986	0.0274592	B cell
C1orf159	0.912588	0.975307	515881	0.147291	0.0178991	0.019823	0.162747	0.176017	0.0114758	B cell
TNFRSF18	0.415837	0.765478	518562	-0.491508	0.0233827	0.0166316	0.178896	0.147319	0.0401371	B cell
SDF4	0.0495232	0.337241	534366	-0.267382	0.280633	0.233157	0.572002	0.533056	0.0850398	B cell
B3GALT6	0.364157	0.728037	519197	-0.377659	0.0317845	0.0244641	0.214942	0.190018	0.0354834	B cell
UBE2J2	0.620732	0.883327	512368	0.13963	0.160813	0.177156	0.443668	0.47833	0.0358017	B cell
ACAP3	0.821254	0.950384	517178	-0.168774	0.0511493	0.0455023	0.262344	0.237855	0.0222506	B cell
PUSL1	0.360366	0.72707	519221	-0.507897	0.0312838	0.0220003	0.208372	0.171003	0.0474315	B cell
INTS11	0.0292698	0.268485	533782	-0.320823	0.202874	0.162423	0.498462	0.466491	0.0830297	B cell
CPTP	0.588657	0.863464	518762	-0.107756	0.0574936	0.0533558	0.268224	0.266837	0.0154554	B cell
DVL1	0.160639	0.5463	518632	-1.50905	0.00942148	0.00331015	0.110741	0.0646418	0.063204	B cell
AURKAIP1	0.136914	0.517645	531689	-0.132686	0.382288	0.348697	0.641545	0.648901	0.0521434	B cell
CCNL2	0.215029	0.60519	526418	-0.149388	0.207769	0.187331	0.502149	0.497339	0.0408409	B cell
MRPL20	0.0344636	0.290756	535838	-0.304954	0.295013	0.238804	0.598291	0.544497	0.0970004	B cell
ATAD3C	0.0461899	0.328955	511773	1.44251	0.00651135	0.0176974	0.0871924	0.149659	0.0983521	B cell
ATAD3B	0.418152	0.765991	512516	0.280118	0.0506153	0.0614619	0.267286	0.294825	0.0390828	B cell
ATAD3A	0.446472	0.78827	514136	0.478381	0.0146348	0.0203889	0.137915	0.164059	0.0389126	B cell
SSU72	0.0198139	0.22566	541884	-0.247799	0.475791	0.400702	0.71013	0.674753	0.107642	B cell
AL645728.1	0.121468	0.489329	511239	0.92076	0.0213449	0.0404082	0.174063	0.258349	0.09147	B cell
AL691432.2	0.0705926	0.391594	509210	0.443114	0.0365105	0.0496373	0.245479	0.258941	0.0524204	B cell
MIB2	0.00835188	0.153127	528681	-0.935555	0.0686619	0.0358993	0.303486	0.219313	0.118654	B cell
CDK11B	0.268645	0.654501	523013	-0.241701	0.112011	0.0947334	0.39167	0.364863	0.0452039	B cell
SLC35E2B	0.221382	0.611876	523280	-0.385325	0.100481	0.0769286	0.374413	0.316777	0.0663961	B cell
CDK11A	0.0248896	0.251141	535780	-0.325782	0.249078	0.198731	0.545782	0.505878	0.0946831	B cell
SLC35E2A	0.519722	0.826516	518935	-0.172576	0.048081	0.0426602	0.251335	0.245524	0.0217478	B cell
NADK	0.0524173	0.346843	529026	-0.47342	0.132418	0.0953744	0.418968	0.347503	0.0938507	B cell
GNB1	0.0878361	0.430576	530861	-0.266288	0.236736	0.196835	0.539347	0.499229	0.0759661	B cell
PRKCZ	0.509134	0.822627	519218	-0.119046	0.0567734	0.0522767	0.275731	0.274736	0.0163294	B cell
FAAP20	0.0100378	0.165728	543748	-0.270908	0.429088	0.355627	0.676254	0.645685	0.110401	B cell
SKI	0.126621	0.49889	523416	-0.553451	0.066205	0.0451113	0.30508	0.246943	0.0738854	B cell
MORN1	0.868725	0.966549	515698	0.0241161	0.0203657	0.0207089	0.16897	0.166844	0.00204091	B cell
RER1	0.7658	0.934145	518740	-0.0555232	0.226108	0.217571	0.527992	0.512488	0.0163394	B cell
PEX10	0.251445	0.641084	520584	-0.33573	0.0403058	0.0319376	0.230702	0.214929	0.0371681	B cell
PANK4	0.881182	0.970371	516663	0.0430282	0.0277409	0.0285807	0.194525	0.206467	0.00422212	B cell
AL139246.5	0.333232	0.704713	521215	-0.193353	0.0741405	0.0648411	0.311705	0.305772	0.0300387	B cell
TNFRSF14-AS1	0.93794	0.98483	516441	0.0489933	0.0310243	0.032096	0.209163	0.217926	0.00504638	B cell
TNFRSF14	0.453642	0.791446	524766	-0.0518206	0.520088	0.501738	0.727224	0.744729	0.0250138	B cell
FAM213B	0.775852	0.938582	516917	0.0829033	0.0154029	0.0163139	0.135848	0.154031	0.00638566	B cell
MEGF6	0.244873	0.636211	519733	-0.735287	0.0304083	0.0182662	0.219155	0.16102	0.0606631	B cell
TPRG1L	0.828855	0.951504	515337	0.185432	0.0349129	0.0397014	0.212866	0.237511	0.0215638	B cell
WRAP73	0.173894	0.559201	523138	-0.428451	0.075232	0.0559018	0.319016	0.272145	0.0638047	B cell
SMIM1	0.28193	0.66561	519144	-0.612916	0.0221112	0.0144579	0.174605	0.143061	0.0466844	B cell
LRRC47	0.145817	0.531643	524794	-0.446556	0.1026	0.0752872	0.370993	0.308805	0.0780696	B cell
CEP104	0.932261	0.982843	515656	0.066084	0.0965838	0.101111	0.355739	0.375178	0.0124757	B cell
DFFB	0.731401	0.923716	515024	-0.0288138	0.0273501	0.0268092	0.196476	0.182241	0.00282463	B cell
C1orf174	0.133176	0.512051	524814	-0.352699	0.0938882	0.0735255	0.349762	0.314433	0.060342	B cell
KCNAB2	0.448998	0.789671	520934	-0.113972	0.113789	0.105146	0.391001	0.388467	0.0221574	B cell
RPL22	0.938778	0.985124	515132	-0.00249211	2.87462	2.86966	0.652241	0.660258	0.00757292	B cell
ICMT	0.736422	0.92569	514917	0.153898	0.0341451	0.0379889	0.217954	0.233057	0.0171968	B cell
AL031848.2	0.161832	0.5463	518626	-1.00954	0.00886826	0.00440492	0.107642	0.0888806	0.044069	B cell
NOL9	0.309873	0.691002	522470	-0.190639	0.106597	0.0934018	0.368549	0.3574	0.0361927	B cell
ZBTB48	0.941436	0.9854	516560	0.0025546	0.0768192	0.0769553	0.328817	0.330725	0.000413181	B cell
KLHL21	0.0561818	0.357496	511252	1.14977	0.0105166	0.023334	0.11449	0.174264	0.092192	B cell
PHF13	0.0599733	0.366077	520729	-1.6571	0.0193373	0.0061314	0.165207	0.0853308	0.0931937	B cell
THAP3	0.568975	0.856513	518552	-0.265782	0.0460907	0.0383359	0.25202	0.219793	0.032191	B cell
DNAJC11	0.329389	0.700717	510730	0.287246	0.076707	0.0936062	0.317519	0.357612	0.0508203	B cell
CAMTA1	0.264571	0.651327	525144	-0.141853	0.188055	0.170444	0.474109	0.466114	0.0373704	B cell
VAMP3	0.199367	0.588031	509337	0.390181	0.0636143	0.0833703	0.2825	0.328848	0.0658459	B cell
PER3	0.661726	0.900578	515256	0.234232	0.00961355	0.0113082	0.114015	0.119747	0.014595	B cell
PARK7	0.110115	0.474821	534596	-0.152727	0.54394	0.4893	0.742714	0.726378	0.0741511	B cell
RERE	0.272178	0.658099	505705	0.131579	0.289656	0.317316	0.604957	0.61835	0.0453576	B cell
ENO1	0.00429096	0.10869	549560	-0.260431	0.58221	0.486051	0.755006	0.71693	0.12968	B cell
SLC2A5	0.484974	0.809136	518281	-0.43966	0.0266716	0.0196652	0.197851	0.165423	0.0375051	B cell
H6PD	0.774708	0.938247	517454	-0.0871565	0.0550728	0.0518442	0.279706	0.271939	0.0116583	B cell
SLC25A33	0.758447	0.932092	517766	-0.0329548	0.0698813	0.0683031	0.301501	0.304048	0.00521845	B cell
TMEM201	0.00662705	0.138506	521129	-Inf	0.0119953	0	0.124463	0	0.120513	B cell
PIK3CD	0.233016	0.625662	525589	-0.173408	0.190653	0.169061	0.492217	0.475471	0.0444059	B cell
CLSTN1	0.521681	0.828011	520396	-0.0578494	0.12188	0.117089	0.398931	0.409862	0.0118898	B cell
CTNNBIP1	0.185132	0.576214	520639	-0.628738	0.0323297	0.020909	0.209213	0.167174	0.0585358	B cell
LZIC	0.294603	0.676234	509723	0.220444	0.0946885	0.110321	0.35577	0.375803	0.0430502	B cell
NMNAT1	0.879986	0.970154	516668	-0.00720338	0.0279706	0.0278313	0.200771	0.201712	0.000692698	B cell
UBE4B	0.533824	0.837065	512624	0.0504151	0.0866886	0.0897715	0.3508	0.338692	0.00889764	B cell
KIF1B	0.763784	0.933925	515325	-0.027358	0.0185914	0.0182422	0.159646	0.147743	0.00224642	B cell
PGD	0.000946082	0.0420367	536972	-0.78747	0.123817	0.0717348	0.397946	0.314557	0.140741	B cell
DFFA	0.243412	0.635122	523196	-0.328356	0.103926	0.0827709	0.373191	0.329699	0.0590711	B cell
PEX14	0.864782	0.964855	515357	0.0336987	0.058109	0.0594823	0.282391	0.283797	0.00485437	B cell
CASZ1	0.692494	0.908801	517546	-0.146532	0.0321988	0.029089	0.21458	0.204903	0.0147283	B cell
TARDBP	0.575095	0.856513	513197	0.231569	0.0682345	0.0801149	0.298156	0.332547	0.0382017	B cell
AL109811.3	0.88947	0.972071	515825	-0.0956572	0.0148365	0.0138847	0.142452	0.134086	0.0068234	B cell
SRM	0.310632	0.69123	509116	0.227947	0.125732	0.147254	0.404753	0.441751	0.051429	B cell
EXOSC10	0.136747	0.517454	504814	0.284681	0.153976	0.187564	0.445273	0.491038	0.0726561	B cell
MTOR	0.000316579	0.0216096	538124	-0.922964	0.123842	0.0653175	0.407952	0.306822	0.156209	B cell
UBIAD1	0.00641255	0.137857	536535	-0.528377	0.176969	0.122699	0.472408	0.401156	0.12113	B cell
FBXO2	0.459189	0.79472	514375	0.373199	0.0126756	0.0164178	0.131182	0.143235	0.0275866	B cell
FBXO44	0.084923	0.4251	503979	0.39954	0.124097	0.163695	0.396174	0.46438	0.0938264	B cell
FBXO6	0.75492	0.930985	514978	0.151551	0.0321257	0.035684	0.201963	0.212531	0.0172874	B cell
MAD2L2	0.472561	0.803942	521156	-0.114658	0.133957	0.123722	0.411239	0.402671	0.0250732	B cell
AGTRAP	0.0946844	0.444936	525556	-0.468057	0.0941727	0.068081	0.35824	0.301628	0.0769837	B cell
MTHFR	0.116653	0.483921	526544	-0.338399	0.133008	0.105198	0.421263	0.380331	0.0683306	B cell
CLCN6	0.0438628	0.323362	527242	-0.445939	0.0871472	0.0639753	0.33426	0.305816	0.0714531	B cell
KIAA2013	0.881182	0.970371	516663	0.0114192	0.0254886	0.0256912	0.180904	0.184834	0.00111088	B cell
PLOD1	0.165715	0.550982	512402	0.877959	0.0144587	0.0265719	0.138918	0.199388	0.0741698	B cell
MFN2	0.480687	0.80783	518972	-0.208698	0.0427991	0.0370349	0.24101	0.229772	0.0243197	B cell
MIIP	0.572869	0.856513	520616	-0.0614291	0.174987	0.167692	0.456034	0.458559	0.0159634	B cell
TNFRSF1B	0.939604	0.98515	515583	0.0226716	0.172305	0.175034	0.477838	0.480385	0.00570042	B cell
VPS13D	0.0644404	0.378012	529116	-0.335772	0.152487	0.120824	0.451839	0.413677	0.0722116	B cell
PRDM2	0.0159859	0.204185	486988	0.20261	0.619454	0.712855	0.785382	0.853271	0.115237	B cell
EFHD2	0.7791	0.939682	517722	-0.0598355	0.0811618	0.0778644	0.32598	0.325663	0.0101186	B cell
CASP9	0.141379	0.524876	521542	-0.610593	0.0359876	0.0235692	0.215283	0.174879	0.0615822	B cell
DNAJC16	0.126826	0.499325	523888	-0.391389	0.0733572	0.0559272	0.313393	0.28015	0.0577473	B cell
AGMAT	0.0114031	0.174962	523922	-1.45559	0.0282361	0.010295	0.190921	0.117103	0.106734	B cell
DDI2	0.737596	0.925828	514294	0.146659	0.0816686	0.0904074	0.332276	0.35661	0.0256084	B cell
PLEKHM2	0.280142	0.665265	520957	-0.415515	0.0541333	0.0405866	0.268605	0.230454	0.0530183	B cell
UQCRHL	0.116978	0.484485	524094	-0.46493	0.0679421	0.0492245	0.289098	0.251277	0.067802	B cell
AL450998.2	0.269815	0.65551	523036	-0.276872	0.113732	0.0938718	0.391202	0.355666	0.0524319	B cell
SPEN	0.995677	0.99748	516119	0.0435098	0.277994	0.286505	0.593504	0.622106	0.0140928	B cell
ZBTB17	0.450002	0.789851	519618	-0.224042	0.0581902	0.0498203	0.285946	0.264397	0.0300673	B cell
ARHGEF19	0.480248	0.807771	518627	-0.397108	0.0335106	0.0254473	0.218244	0.182324	0.0391389	B cell
FBXO42	0.814798	0.948523	517466	-0.0136541	0.0820031	0.0812306	0.332732	0.335	0.00231582	B cell
SZRD1	0.961894	0.989106	515765	0.0265185	0.208355	0.21222	0.505034	0.515964	0.00759378	B cell
NECAP2	0.149835	0.534262	527490	-0.199456	0.186027	0.162007	0.47736	0.46947	0.0506182	B cell
NBPF1	0.155868	0.540755	524449	-0.39943	0.104059	0.0788935	0.385843	0.328286	0.0687331	B cell
CROCC	0.414952	0.765456	512784	0.352337	0.0396563	0.0506263	0.227802	0.263801	0.0454438	B cell
BX284668.5	0.487012	0.809845	513850	0.430812	0.0254674	0.0343298	0.184341	0.22645	0.0441925	B cell
ATP13A2	0.498493	0.815466	514426	0.500369	0.0155355	0.0219762	0.148955	0.182856	0.0397585	B cell
SDHB	0.20895	0.599981	526876	-0.138648	0.22334	0.202875	0.518508	0.517213	0.0395038	B cell
PADI4	0.0398691	0.311834	511188	1.20766	0.0103235	0.0238433	0.121665	0.183374	0.0920177	B cell
RCC2	0.940218	0.985245	516490	-0.0185427	0.0478437	0.0472327	0.260815	0.2589	0.00234883	B cell
IFFO2	0.162003	0.546401	518624	-1.05692	0.00872574	0.00419409	0.104389	0.0828072	0.0466392	B cell
UBR4	0.241687	0.634076	525402	-0.213053	0.189348	0.163353	0.493982	0.459041	0.0539689	B cell
EMC1	0.196411	0.584232	522000	-0.420347	0.0584282	0.0436602	0.282576	0.247079	0.0546319	B cell
MRTO4	0.0910721	0.437146	527176	-0.366193	0.125878	0.0976598	0.40599	0.362748	0.0721784	B cell
AKR7A2	0.35892	0.725889	523826	-0.132228	0.210688	0.192236	0.511306	0.492355	0.0365704	B cell
PQLC2	0.0442696	0.324069	523718	-0.807376	0.040085	0.0229054	0.224894	0.179267	0.0819656	B cell
CAPZB	0.201651	0.591164	531840	-0.106324	0.699976	0.650244	0.806277	0.786947	0.0622141	B cell
MINOS1	0.712782	0.916017	513659	0.124435	0.119016	0.129737	0.388041	0.408924	0.0270942	B cell
TMCO4	0.602275	0.871776	518349	0.0165303	0.046798	0.0473372	0.25416	0.275494	0.00205797	B cell
OTUD3	0.197547	0.585621	512493	0.72133	0.0177286	0.0292291	0.160307	0.209092	0.064096	B cell
MUL1	0.337066	0.707745	511428	0.312687	0.058928	0.0731896	0.283919	0.317402	0.0481123	B cell
PINK1	0.117298	0.484683	512540	1.0495	0.00977495	0.0202323	0.115132	0.172901	0.0753652	B cell
DDOST	0.896912	0.97344	517486	0.00244664	0.347752	0.348342	0.631587	0.639282	0.000930444	B cell
HP1BP3	0.0990476	0.455065	536704	-0.130212	0.766388	0.700246	0.837486	0.832644	0.079141	B cell
EIF4G3	0.0175735	0.213564	533144	-0.464331	0.160094	0.116037	0.453614	0.397084	0.101493	B cell
ECE1	0.761732	0.933582	518124	-0.0517769	0.111733	0.107794	0.381245	0.374749	0.0103951	B cell
AL031728.1	0.419557	0.76735	518437	-0.306009	0.0211637	0.0171188	0.16789	0.159556	0.0245242	B cell
NBPF3	0.132145	0.510138	519576	-1.42352	0.0171698	0.00640091	0.165224	0.0890187	0.0755539	B cell
ALPL	0.0388446	0.307481	511162	1.41227	0.0100038	0.0266258	0.117836	0.206223	0.106829	B cell
USP48	0.00921975	0.158037	539684	-0.352929	0.274845	0.215202	0.573956	0.534581	0.10649	B cell
CDC42	0.0579902	0.360747	491360	0.0888906	1.0044	1.06824	0.879308	0.889949	0.0722769	B cell
ZBTB40	0.185406	0.576561	523390	-0.36661	0.0850059	0.0659308	0.3384	0.297415	0.058833	B cell
KDM1A	0.624592	0.886061	513812	0.168418	0.0589972	0.0663025	0.290985	0.303992	0.024702	B cell
LUZP1	0.051816	0.344959	524188	-0.861874	0.054607	0.0300468	0.284429	0.204175	0.0950507	B cell
HNRNPR	0.0844264	0.42455	536080	-0.152834	0.55414	0.498439	0.756683	0.747897	0.0739204	B cell
ID3	0.230176	0.6216	507320	0.22724	0.157249	0.184075	0.488042	0.516809	0.0538016	B cell
MDS2	0.418735	0.766454	519013	-0.414256	0.0336562	0.0252558	0.214293	0.181829	0.0413425	B cell
RPL11	0.121277	0.489329	495259	0.00790035	4.12449	4.14714	0.570018	0.57208	0.0396805	B cell
ELOA	0.914078	0.976228	515435	0.084702	0.123317	0.130774	0.395037	0.421583	0.0184208	B cell
ELOA-AS1	0.565867	0.856513	517648	-0.440913	0.0174883	0.012883	0.152754	0.125739	0.032069	B cell
PITHD1	0.19408	0.582282	527947	-0.194451	0.26726	0.23356	0.572226	0.537305	0.0601906	B cell
LYPLA2	0.000847436	0.0397561	538974	-0.806686	0.145904	0.0834123	0.425845	0.318058	0.160055	B cell
GALE	0.0371102	0.301814	521000	-1.62699	0.0174948	0.00566416	0.154199	0.0940307	0.0872315	B cell
HMGCL	0.982212	0.992369	516074	0.062666	0.0452567	0.0472658	0.24621	0.256751	0.00803453	B cell
FUCA1	0.350573	0.721885	518833	-0.363608	0.0220306	0.0171226	0.172859	0.158179	0.029264	B cell
CNR2	0.0114178	0.174962	538022	-0.424869	0.248584	0.185172	0.556227	0.479531	0.119677	B cell
PNRC2	0.0266982	0.257591	540846	-0.222026	0.494253	0.423753	0.727143	0.697487	0.0983818	B cell
SRSF10	0.960068	0.988853	515549	-0.00250246	0.716301	0.715059	0.821869	0.816484	0.00151402	B cell
IFNLR1	0.171511	0.55663	522588	-0.414653	0.0633524	0.047527	0.293727	0.259045	0.0561747	B cell
STPG1	0.508216	0.822073	514636	0.559366	0.0119699	0.0176391	0.131901	0.165013	0.0391757	B cell
NIPAL3	0.734976	0.92569	518202	-0.0678112	0.096703	0.0922628	0.354818	0.34572	0.0126297	B cell
RCAN3	0.338467	0.709889	523347	-0.138723	0.163802	0.148785	0.454119	0.444489	0.033321	B cell
AL445686.2	0.175096	0.56116	519160	-0.666	0.013517	0.00851912	0.129516	0.118078	0.0398196	B cell
SRRM1	0.158478	0.54442	534442	-0.0945508	0.990486	0.927653	0.894285	0.901973	0.0700426	B cell
CLIC4	0.487561	0.809845	510392	0.136465	0.201417	0.2214	0.508742	0.537874	0.0384697	B cell
RUNX3	0.109942	0.474757	505026	0.271581	0.11913	0.143806	0.388496	0.414178	0.0620074	B cell
SYF2	0.0164194	0.206666	487662	0.201558	0.568403	0.653629	0.764922	0.812319	0.108937	B cell
RSRP1	3.15331e-06	0.000713692	574494	-0.347816	0.840463	0.660413	0.871862	0.818198	0.211101	B cell
TMEM50A	0.00180485	0.0636665	547054	-0.38903	0.345291	0.263679	0.62066	0.567188	0.135583	B cell
MACO1	0.224754	0.615585	523614	-0.383985	0.111164	0.0851867	0.3868	0.328752	0.0707941	B cell
LDLRAP1	0.675224	0.904806	518219	-0.149909	0.0598674	0.0539589	0.278904	0.259344	0.0217211	B cell
MTFR1L	0.0488574	0.336749	523497	-1.06599	0.0425857	0.0203408	0.242425	0.156673	0.103231	B cell
STMN1	0.977588	0.991872	516365	0.0118677	0.13805	0.13919	0.429966	0.435948	0.00263876	B cell
PAFAH2	0.150823	0.534347	519652	-1.07395	0.0169485	0.00805081	0.147019	0.101638	0.0671702	B cell
PDIK1L	0.366141	0.728512	519082	-0.334865	0.0293993	0.0233095	0.206702	0.188676	0.0303897	B cell
ZNF593	0.0499551	0.338542	530156	-0.427573	0.151666	0.112765	0.438499	0.375259	0.0933288	B cell
CEP85	0.111928	0.477705	519487	-1.50598	0.0126329	0.00444792	0.124645	0.0717044	0.075382	B cell
SH3BGRL3	0.441132	0.784069	526548	-0.0222074	1.85861	1.83022	0.916242	0.925397	0.0308742	B cell
UBXN11	0.775095	0.938247	517886	0.0153102	0.0929741	0.093966	0.341834	0.356192	0.00285791	B cell
CD52	0.0222932	0.238441	547011	-0.0172488	3.03405	2.99799	0.680191	0.647914	0.0539211	B cell
DHDDS	0.534153	0.837437	513331	0.182924	0.0512084	0.0581309	0.263785	0.278956	0.0257005	B cell
HMGN2	0.00277381	0.082836	476564	0.134964	1.14885	1.26152	0.908115	0.958218	0.121602	B cell
RPS6KA1	0.012949	0.184644	534669	-0.461961	0.170182	0.123552	0.46003	0.402852	0.105911	B cell
ARID1A	0.673013	0.904277	520099	-0.0387704	0.276272	0.268947	0.576743	0.578105	0.0126908	B cell
PIGV	0.576963	0.856993	517686	-0.202036	0.0176385	0.0153335	0.147334	0.14342	0.0157942	B cell
ZDHHC18	0.665713	0.901379	517324	-0.25411	0.0187613	0.0157314	0.159257	0.148565	0.0194862	B cell
GPN2	0.092443	0.440813	524519	-0.450582	0.070441	0.051545	0.305878	0.268719	0.0644853	B cell
GPATCH3	0.855276	0.96167	517227	-0.0214787	0.092317	0.0909528	0.356814	0.357717	0.00381986	B cell
NUDC	0.48729	0.809845	522637	-0.119779	0.27311	0.251351	0.569869	0.538661	0.0389376	B cell
WDTC1	0.77784	0.939195	517556	-0.113853	0.0659759	0.0609695	0.301978	0.287583	0.0168642	B cell
TMEM222	0.694308	0.909366	513441	0.166224	0.129563	0.145385	0.406058	0.451832	0.0373926	B cell
SYTL1	0.152665	0.535495	531121	-0.163827	0.395656	0.353184	0.671963	0.646779	0.064061	B cell
MAP3K6	0.748878	0.929695	515162	0.123442	0.0240977	0.0262504	0.182485	0.190249	0.0116159	B cell
WASF2	0.000543692	0.0307273	558612	-0.280377	0.731493	0.602293	0.822339	0.774367	0.160421	B cell
AHDC1	0.0112962	0.174369	509284	1.13965	0.0125264	0.0275991	0.135752	0.185792	0.0968345	B cell
FGR	0.00404282	0.104544	492942	0.468919	0.186339	0.257906	0.519911	0.596347	0.130433	B cell
IFI6	0.509388	0.822786	511796	0.129746	0.117402	0.128449	0.401612	0.413464	0.027216	B cell
FAM76A	0.26673	0.653277	522408	-0.301655	0.0910941	0.0739066	0.353058	0.31663	0.0504955	B cell
STX12	0.0465328	0.33021	532252	-0.309272	0.20716	0.167188	0.510105	0.474459	0.080337	B cell
PPP1R8	0.370976	0.730417	519936	-0.222094	0.0478202	0.0409972	0.253254	0.247189	0.027174	B cell
THEMIS2	0.000222191	0.0169252	493262	0.881905	0.0762759	0.140562	0.307835	0.423513	0.181641	B cell
RPA2	0.764236	0.933961	513460	0.101938	0.237762	0.25517	0.522334	0.563132	0.0323924	B cell
XKR8	0.549083	0.848318	518168	-0.319082	0.0290329	0.0232722	0.198434	0.176685	0.0301797	B cell
EYA3	0.138556	0.519806	522573	-0.531929	0.053824	0.0372263	0.271141	0.227816	0.0647414	B cell
PTAFR	0.783999	0.940944	516848	-0.0306605	0.0148728	0.0145601	0.141679	0.145538	0.00218578	B cell
DNAJC8	0.35502	0.724936	526162	-0.101045	0.423426	0.394785	0.676286	0.665604	0.0425925	B cell
ATP5IF1	0.000383304	0.0245689	558232	-0.327974	0.622906	0.496241	0.771072	0.727813	0.167599	B cell
AL353622.1	0.0588961	0.362056	521722	-1.08476	0.0267615	0.0126173	0.189939	0.133531	0.0823507	B cell
SESN2	0.775268	0.938247	516919	-0.00429307	0.0164506	0.0164018	0.14562	0.152139	0.000330262	B cell
MED18	0.373818	0.732967	518131	-0.617219	0.0135176	0.00881248	0.135029	0.111642	0.0370201	B cell
PHACTR4	0.0504897	0.34066	530008	-0.369675	0.153633	0.118905	0.445946	0.405306	0.080437	B cell
RCC1	0.292116	0.674291	521891	-0.251496	0.0798413	0.0670687	0.321767	0.296515	0.0408202	B cell
TRNAU1AP	0.894041	0.973398	515265	0.071159	0.123539	0.129786	0.396438	0.415473	0.0154838	B cell
SNHG12	0.392329	0.74975	524048	-0.092854	0.276365	0.259138	0.579382	0.579957	0.0297227	B cell
TAF12	0.398821	0.756343	510224	0.188189	0.124317	0.141638	0.389335	0.419747	0.0432426	B cell
LINC01715	0.650122	0.896646	514916	0.283609	0.0171912	0.0209257	0.151308	0.169728	0.0236072	B cell
GMEB1	0.497639	0.814935	511890	0.168166	0.106095	0.119211	0.379548	0.403487	0.0337749	B cell
YTHDF2	0.711811	0.916017	519582	-0.0326043	0.26751	0.261532	0.56482	0.568007	0.010562	B cell
EPB41	0.399619	0.757036	525330	-0.0970824	0.446434	0.417381	0.711983	0.695519	0.0411463	B cell
SRSF4	0.0228775	0.241435	541090	-0.24698	0.469248	0.395416	0.717763	0.678811	0.10488	B cell
MECR	0.753843	0.930985	517426	-0.24393	0.0432289	0.0365043	0.247467	0.217651	0.0283557	B cell
MATN1-AS1	0.548812	0.848318	513732	0.273235	0.0412289	0.0498258	0.241805	0.270442	0.0340467	B cell
LAPTM5	1.99726e-16	5.24879e-13	405220	0.164302	2.24104	2.51137	0.815006	0.803382	0.333389	B cell
PUM1	0.8963	0.97344	514940	0.0334426	0.284566	0.29124	0.594822	0.604791	0.0111516	B cell
SNRNP40	0.438924	0.783664	510028	0.143811	0.170183	0.188022	0.459506	0.482362	0.0381268	B cell
ZCCHC17	0.339253	0.710971	522013	-0.261942	0.10842	0.0904183	0.384532	0.349683	0.0483461	B cell
PEF1	0.32717	0.70071	523231	-0.180793	0.145957	0.128766	0.424412	0.403524	0.0412253	B cell
PTP4A2	0.934763	0.983707	515258	0.0245578	0.475134	0.483291	0.720335	0.749159	0.011161	B cell
KHDRBS1	0.929051	0.980935	515151	0.0045187	0.517362	0.518985	0.744808	0.754925	0.0021684	B cell
TMEM39B	0.507032	0.821504	512877	0.204536	0.0607358	0.0699868	0.288128	0.308288	0.0313006	B cell
KPNA6	0.203649	0.594099	507890	0.30392	0.107905	0.133208	0.376481	0.424129	0.0641686	B cell
TXLNA	0.511252	0.823877	519253	-0.117813	0.0580325	0.0534818	0.279562	0.274961	0.0163746	B cell
CCDC28B	0.0431569	0.32122	523758	-0.841242	0.0412662	0.0230333	0.234003	0.180605	0.0843024	B cell
TMEM234	0.326699	0.70071	520067	-0.322925	0.0447091	0.0357426	0.249328	0.229647	0.0369879	B cell
EIF3I	0.786356	0.941083	519065	-0.0234074	0.401535	0.395073	0.657187	0.668041	0.00977472	B cell
LCK	0.0981173	0.453168	524219	-0.525669	0.0706245	0.0490584	0.311535	0.260512	0.0733128	B cell
HDAC1	0.00360035	0.0980489	547762	-0.319614	0.457617	0.366681	0.703973	0.652299	0.132599	B cell
MARCKSL1	0.182695	0.572642	530162	-0.15363	0.430173	0.38672	0.727698	0.701591	0.0604871	B cell
BSDC1	0.653891	0.898575	520080	-0.00896363	0.233669	0.232221	0.5345	0.555097	0.00267024	B cell
ZBTB8OS	0.484195	0.808942	522047	-0.0641629	0.211259	0.20207	0.506659	0.510408	0.0180896	B cell
RBBP4	0.424037	0.770656	524822	-0.0836311	0.42518	0.401234	0.675095	0.669046	0.0355857	B cell
SYNC	0.0388056	0.307481	511161	1.39314	0.00924884	0.0242921	0.109244	0.188057	0.105375	B cell
YARS	0.293864	0.676234	509866	0.260667	0.0898282	0.107617	0.34624	0.377966	0.0496897	B cell
S100PBP	0.199925	0.588871	524257	-0.39037	0.116727	0.0890553	0.397629	0.335138	0.0735369	B cell
RNF19B	0.923214	0.978274	516388	-0.00291709	0.0133823	0.0133553	0.140185	0.141885	0.000191984	B cell
AK2	0.00735284	0.145288	537602	-0.447618	0.20581	0.150911	0.504853	0.449617	0.113039	B cell
ZNF362	0.74734	0.929379	514690	0.136114	0.0530093	0.0582541	0.269335	0.285037	0.0190653	B cell
PHC2	0.073545	0.400988	520778	-1.07893	0.0190727	0.00902858	0.155166	0.113403	0.0709629	B cell
SMIM12	0.9174	0.977503	516893	0.000866858	0.132605	0.132684	0.411436	0.415461	0.000193031	B cell
DLGAP3	0.946509	0.985886	516310	-0.076795	0.0123933	0.0117509	0.139185	0.135568	0.00465906	B cell
AC114490.3	0.0107786	0.171154	522078	-2.73262	0.021447	0.00322676	0.183209	0.0629847	0.120411	B cell
AC114490.2	0.454198	0.791446	514355	0.52898	0.0126668	0.018277	0.130811	0.164608	0.038984	B cell
TMEM35B	0.00835674	0.153127	528001	-0.964579	0.0590814	0.0302749	0.272643	0.199297	0.115823	B cell
ZMYM6	0.51683	0.825296	518785	-0.313352	0.0429855	0.0345934	0.239804	0.210231	0.0365534	B cell
ZMYM1	0.466712	0.800338	519255	-0.189008	0.0480944	0.0421888	0.253598	0.247799	0.0234792	B cell
SFPQ	0.674197	0.904321	511202	0.0155119	0.596916	0.603369	0.802319	0.792912	0.00807657	B cell
ZMYM4	0.383626	0.741711	520674	-0.254577	0.075552	0.0633301	0.323903	0.292895	0.0390374	B cell
KIAA0319L	0.294244	0.676234	523322	-0.172955	0.13679	0.121336	0.423408	0.410775	0.0368919	B cell
NCDN	0.42383	0.770414	518620	-0.392357	0.0245163	0.0186786	0.181191	0.155458	0.0338696	B cell
AC004865.2	0.754419	0.930985	514545	0.155811	0.0671006	0.0747533	0.297397	0.320231	0.0250231	B cell
PSMB2	0.687452	0.906816	519658	-0.0230821	0.218352	0.214887	0.501628	0.514142	0.00684683	B cell
C1orf216	0.679368	0.905463	517150	-0.197978	0.0125775	0.0109647	0.122178	0.11577	0.0134502	B cell
AGO4	0.940912	0.9854	516428	0.0477164	0.0320611	0.0331392	0.213942	0.224004	0.00495415	B cell
AGO1	0.0873005	0.429636	524280	-0.463168	0.0636591	0.0461778	0.28829	0.257649	0.0629651	B cell
AGO3	0.163771	0.549574	527219	-0.222796	0.200403	0.171726	0.516789	0.484181	0.0567552	B cell
ADPRHL2	0.472697	0.804044	512710	0.272456	0.0542301	0.0655025	0.266398	0.295736	0.040646	B cell
TRAPPC3	0.0180407	0.215799	534610	-0.420331	0.186112	0.139073	0.476313	0.415811	0.103285	B cell
MAP7D1	0.785364	0.940944	514857	0.137253	0.0564881	0.0621261	0.271725	0.292242	0.0201866	B cell
THRAP3	0.191542	0.581445	531718	-0.110358	0.617441	0.571972	0.787995	0.776434	0.0580083	B cell
STK40	0.00675866	0.139415	530530	-0.887834	0.0871461	0.0470959	0.341778	0.245779	0.128939	B cell
LSM10	0.00821549	0.152021	545631	-0.274272	0.503963	0.416711	0.733268	0.697016	0.121115	B cell
MRPS15	0.694584	0.909614	519520	-0.0528231	0.217136	0.20933	0.512674	0.509186	0.0152644	B cell
ZC3H12A	0.807937	0.946353	517454	-0.0982617	0.0757186	0.0707332	0.322389	0.30904	0.0156953	B cell
MEAF6	0.667783	0.901938	520696	-0.0365629	0.386585	0.376911	0.649183	0.656439	0.0148422	B cell
SNIP1	0.526728	0.832376	511626	0.132928	0.138485	0.151851	0.421303	0.444918	0.0310867	B cell
GNL2	0.408893	0.762111	521264	-0.116326	0.105708	0.0975188	0.372215	0.370517	0.0220361	B cell
C1orf109	0.519189	0.826434	513836	0.226063	0.0307063	0.0359153	0.203292	0.219157	0.0249055	B cell
YRDC	0.495385	0.812609	518543	-0.167692	0.0306287	0.0272677	0.198819	0.194841	0.0170269	B cell
C1orf122	0.182709	0.572642	509495	0.411031	0.0575712	0.0765487	0.275968	0.320395	0.0648228	B cell
MTF1	0.753058	0.93097	518024	-0.0452685	0.0958358	0.0928753	0.359241	0.359014	0.00824263	B cell
INPP5B	0.0157806	0.203025	529531	-0.742357	0.0988408	0.0590833	0.378125	0.290768	0.113865	B cell
SF3A3	0.0671879	0.384474	531216	-0.289374	0.212547	0.173918	0.514464	0.47281	0.0772812	B cell
UTP11	0.242536	0.634088	520668	-0.433018	0.0417899	0.0309542	0.242953	0.208973	0.0468507	B cell
LINC01685	0.132035	0.510138	512848	0.875543	0.0101403	0.0186044	0.126246	0.164203	0.0599825	B cell
RRAGC	0.871762	0.967485	515218	0.013494	0.0936325	0.0945124	0.356725	0.353874	0.00247368	B cell
AL139260.1	0.0231359	0.242719	510784	1.54386	0.00761061	0.0221905	0.0939986	0.174553	0.113048	B cell
MYCBP	0.135233	0.514877	520089	-0.679231	0.0182087	0.0113713	0.1497	0.129168	0.0479345	B cell
AKIRIN1	0.544668	0.845531	521588	-0.0551853	0.245422	0.236212	0.541381	0.544926	0.0169729	B cell
NDUFS5	0.00649672	0.137967	544038	-0.329622	0.37304	0.296845	0.638092	0.587806	0.122809	B cell
MACF1	0.0182078	0.21686	541682	-0.250483	0.466059	0.391776	0.733169	0.697806	0.103081	B cell
PABPC4	0.514182	0.824295	510632	0.110769	0.215951	0.233185	0.531533	0.550714	0.0320017	B cell
PPIE	0.446349	0.78827	521290	-0.127797	0.123919	0.113414	0.39436	0.38215	0.0269354	B cell
TRIT1	0.684588	0.906455	517668	-0.127013	0.0354239	0.0324385	0.220742	0.211996	0.0137174	B cell
MFSD2A	0.819297	0.949972	516618	-0.467407	0.00952829	0.00689147	0.112184	0.0855713	0.0255051	B cell
CAP1	0.106368	0.467875	535418	-0.152825	0.61254	0.550972	0.762377	0.749284	0.081258	B cell
PPT1	0.548445	0.848318	512342	0.149336	0.106871	0.118527	0.378604	0.396811	0.0302527	B cell
RLF	0.478062	0.806553	522372	-0.125446	0.248684	0.227974	0.569657	0.541773	0.0369979	B cell
AL050341.2	0.407062	0.761264	518264	-0.282034	0.0170156	0.0139942	0.148971	0.146628	0.0203973	B cell
ZMPSTE24	0.663123	0.90069	518362	-0.0923825	0.0684367	0.0641917	0.304813	0.29764	0.0140446	B cell
COL9A2	0.522703	0.828882	513967	0.366939	0.0272246	0.0351092	0.192104	0.226567	0.038425	B cell
SMAP2	0.0361971	0.298201	491250	0.176098	0.584899	0.660833	0.778945	0.831781	0.0951086	B cell
ZFP69	0.253694	0.642299	518333	-0.981705	0.010347	0.00523951	0.116913	0.084433	0.0480227	B cell
EXO5	0.170241	0.556113	519194	-1.26189	0.0158542	0.00661117	0.155147	0.0914886	0.0681194	B cell
ZNF684	0.805353	0.945552	515640	0.116628	0.0106811	0.0115805	0.118529	0.121897	0.0075098	B cell
NFYC-AS1	0.70209	0.913865	514936	0.0475598	0.0268652	0.0277656	0.201251	0.192376	0.00454522	B cell
NFYC	0.319633	0.695415	524091	-0.163823	0.191234	0.170706	0.490933	0.470122	0.0424536	B cell
CTPS1	0.255799	0.643909	521754	-0.328206	0.0672398	0.0535583	0.304803	0.272697	0.0465936	B cell
SCMH1	0.176743	0.562803	509829	0.433185	0.0521497	0.0704131	0.270776	0.313209	0.0636809	B cell
HIVEP3	0.693619	0.909363	515028	0.0930976	0.0207254	0.0221069	0.173518	0.171964	0.00798747	B cell
FOXJ3	0.00645903	0.137967	533258	-0.590818	0.124645	0.0827597	0.411343	0.350044	0.107298	B cell
PPCS	0.401843	0.758512	524500	-0.086036	0.331533	0.31234	0.61798	0.615185	0.0311086	B cell
CCDC30	0.903756	0.97344	515808	-0.202557	0.0269743	0.0234409	0.216949	0.180762	0.017266	B cell
PPIH	0.0478897	0.334496	532635	-0.280068	0.215343	0.177346	0.506364	0.481975	0.0763432	B cell
YBX1	0.448807	0.789663	526334	-0.0336175	1.5125	1.47767	0.896426	0.906386	0.0387062	B cell
P3H1	0.28018	0.665265	520292	-0.382306	0.0412732	0.0316652	0.239485	0.214991	0.0416009	B cell
C1orf50	0.240105	0.632736	520578	-0.44941	0.0392068	0.0287128	0.233519	0.203062	0.0470539	B cell
AC098484.3	0.500418	0.816436	519281	-0.1659	0.0562105	0.0501044	0.273446	0.264992	0.022579	B cell
SVBP	0.515618	0.824571	520712	-0.11947	0.138722	0.127697	0.42322	0.408491	0.026377	B cell
ERMAP	0.336491	0.707168	518645	-0.316339	0.0187806	0.0150828	0.164634	0.160781	0.0226504	B cell
SLC2A1	0.0104008	0.167946	496518	0.504959	0.145346	0.206259	0.429318	0.514888	0.131847	B cell
SLC2A1-AS1	0.0239488	0.247541	522806	-1.5254	0.0282366	0.00980895	0.198451	0.114213	0.106589	B cell
EBNA1BP2	0.711145	0.915914	518500	0.000945662	0.105069	0.105138	0.365151	0.379214	0.000186057	B cell
ELOVL1	0.0563612	0.358204	530554	-0.376403	0.171366	0.132013	0.46273	0.404412	0.0889147	B cell
MED8	0.578346	0.857123	512948	0.15561	0.0844835	0.0941056	0.334741	0.354879	0.0281234	B cell
SZT2	0.0971879	0.451055	524593	-0.578206	0.0789959	0.0529112	0.336509	0.264255	0.0834986	B cell
HYI	0.416975	0.765991	519345	-0.330741	0.040418	0.0321375	0.229263	0.204383	0.0375332	B cell
KDM4A	0.041054	0.314133	523134	-1.05322	0.0363651	0.017524	0.225999	0.153102	0.0929197	B cell
ST3GAL3	0.327349	0.70071	520150	-0.29887	0.0468955	0.0381209	0.255249	0.238379	0.0351973	B cell
IPO13	0.107308	0.469415	520472	-0.76687	0.0210462	0.0123687	0.169478	0.141573	0.0542408	B cell
DPH2	0.627184	0.887795	518534	0.00328454	0.0612982	0.0614379	0.285166	0.299837	0.000480881	B cell
ATP6V0B	0.000424977	0.0261202	555824	-0.362819	0.514341	0.399974	0.724182	0.671322	0.162088	B cell
CCDC24	0.121878	0.4902	511557	0.644982	0.0159085	0.0248765	0.142435	0.168844	0.0588129	B cell
DMAP1	0.610314	0.87705	519376	-0.0210953	0.109329	0.107742	0.378672	0.395859	0.00412254	B cell
ERI3	0.00618797	0.134954	534491	-0.560609	0.138468	0.0938838	0.420102	0.364001	0.111243	B cell
RNF220	0.515284	0.824571	512450	0.19698	0.0802687	0.0920117	0.322506	0.349524	0.0353176	B cell
TMEM53	0.468839	0.801372	517725	-0.299678	0.0118982	0.00966646	0.124437	0.119824	0.0181742	B cell
ARMH1	0.675325	0.904806	518877	-0.122685	0.127805	0.117386	0.433032	0.407364	0.0245757	B cell
RPS8	0.00517477	0.122241	478437	0.0086738	4.30758	4.33356	0.563579	0.63937	0.0438773	B cell
PLK3	0.663436	0.90069	514686	0.182059	0.0284322	0.0322564	0.201753	0.212566	0.0185896	B cell
PTCH2	0.118158	0.485305	519024	-2.08615	0.0109398	0.00257643	0.121964	0.0503183	0.0819073	B cell
EIF2B3	0.441651	0.784241	520364	-0.211499	0.0829408	0.0716309	0.334971	0.311135	0.0346312	B cell
HECTD3	0.932762	0.98291	516530	-0.0191144	0.0477298	0.0471016	0.256549	0.260804	0.00243405	B cell
UROD	0.453951	0.791446	511604	0.19254	0.0930966	0.106388	0.347929	0.37322	0.0372056	B cell
MUTYH	0.481005	0.808011	520170	-0.167597	0.0903688	0.0804576	0.351698	0.33185	0.0287554	B cell
TOE1	0.441117	0.784069	512420	0.300426	0.0582507	0.0717362	0.282739	0.322312	0.0453126	B cell
TESK2	0.944756	0.985709	515772	0.108505	0.0876192	0.0944631	0.342961	0.370909	0.0193721	B cell
CCDC163	0.0445432	0.325391	521536	-1.24	0.0239964	0.0101594	0.185234	0.125404	0.08327	B cell
PRDX1	4.19197e-05	0.00530915	560844	-0.447939	0.477033	0.349708	0.710997	0.63851	0.185672	B cell
AKR1A1	0.500365	0.816436	522727	-0.0770677	0.311076	0.294895	0.603467	0.596397	0.0269274	B cell
NASP	0.0638674	0.376753	533422	-0.253533	0.294056	0.246666	0.596444	0.554748	0.0814603	B cell
GPBP1L1	0.508321	0.822073	511156	0.184565	0.157954	0.179511	0.449553	0.492676	0.0463029	B cell
TMEM69	0.398144	0.755603	520704	-0.187623	0.0794502	0.0697613	0.323439	0.311999	0.0303382	B cell
IPP	0.0483857	0.33652	524366	-0.649031	0.0488209	0.0311335	0.249724	0.210448	0.074845	B cell
MAST2	0.208154	0.599732	519349	-0.738458	0.0183683	0.0110096	0.158286	0.125523	0.0499511	B cell
POMGNT1	0.751873	0.930721	517325	-0.0867736	0.0346514	0.0326287	0.217014	0.217329	0.00931586	B cell
LRRC41	0.165016	0.550617	523316	-0.301502	0.0741598	0.0601738	0.313544	0.297134	0.0454489	B cell
UQCRH	0.406732	0.761264	527017	-0.0457439	1.03691	1.00455	0.88572	0.887302	0.0365138	B cell
NSUN4	0.469997	0.802353	520481	-0.0920021	0.100221	0.0940294	0.36666	0.369044	0.0168471	B cell
MKNK1	0.598229	0.869359	513862	0.137853	0.0476557	0.0524339	0.259213	0.266699	0.0182421	B cell
MOB3C	0.907021	0.973518	515932	-0.128835	0.0114119	0.010437	0.135247	0.119029	0.00752055	B cell
ATPAF1	0.244313	0.635854	510560	0.39161	0.053071	0.0696216	0.26484	0.30419	0.0591804	B cell
EFCAB14	0.986949	0.993756	516313	0.0366823	0.232885	0.238882	0.53682	0.555023	0.0110356	B cell
CMPK1	0.249755	0.640837	528124	-0.14535	0.389863	0.352499	0.675988	0.64326	0.0562398	B cell
SPATA6	0.488817	0.809845	517986	-0.239476	0.0196012	0.0166033	0.169356	0.167643	0.0177666	B cell
BEND5	0.191558	0.581445	524588	-0.266215	0.122683	0.10201	0.402796	0.374612	0.0526186	B cell
FAF1	0.0145742	0.197052	530562	-0.556034	0.107603	0.0731882	0.378813	0.329139	0.0951485	B cell
RNF11	0.990224	0.995434	516106	0.168466	0.0627034	0.07047	0.280806	0.324074	0.0261389	B cell
EPS15	0.8047	0.945167	518520	-0.00295884	0.289407	0.288814	0.587304	0.602227	0.00100036	B cell
OSBPL9	0.22625	0.617948	525889	-0.210155	0.196028	0.169455	0.496385	0.46462	0.0547692	B cell
NRDC	0.923945	0.978274	517091	-0.0145835	0.30526	0.30219	0.60956	0.605103	0.00504998	B cell
TXNDC12	0.422363	0.769322	522856	-0.0787982	0.206075	0.195121	0.498329	0.502534	0.021914	B cell
KTI12	0.0821496	0.419479	522096	-0.853555	0.0333065	0.0184324	0.209213	0.159733	0.0771287	B cell
BTF3L4	0.680359	0.905652	512658	0.103762	0.210503	0.2262	0.508695	0.537049	0.0302403	B cell
CC2D1B	0.0825457	0.420815	522684	-0.706526	0.0424752	0.0260286	0.24661	0.197344	0.0714852	B cell
PRPF38A	0.616484	0.880451	512420	0.11029	0.156598	0.169039	0.455644	0.474997	0.026887	B cell
TUT4	0.974185	0.990755	516522	0.00950691	0.444318	0.447256	0.7148	0.730482	0.00407719	B cell
GPX7	0.263672	0.650638	521820	-0.289701	0.067994	0.055624	0.293693	0.270983	0.0432951	B cell
SHISAL2A	0.34861	0.720943	509972	0.271336	0.112902	0.136264	0.385	0.436554	0.0577786	B cell
COA7	0.580636	0.859064	517509	-0.106585	0.0138535	0.0128669	0.128954	0.13581	0.00750448	B cell
ZYG11B	0.878896	0.969822	515304	-0.0377306	0.0893125	0.087007	0.360312	0.338963	0.00653549	B cell
ECHDC2	0.923054	0.978274	515572	0.0657504	0.103016	0.10782	0.371192	0.388922	0.0127186	B cell
SCP2	0.362704	0.727214	525041	-0.104495	0.30825	0.286713	0.58744	0.578875	0.0368557	B cell
CPT2	0.10969	0.474469	511268	0.661149	0.02049	0.0324017	0.180639	0.212175	0.061846	B cell
C1orf123	0.909933	0.97466	516903	-0.041133	0.113489	0.110299	0.385516	0.374635	0.00835895	B cell
MAGOH	0.507263	0.821603	509685	0.0969025	0.301785	0.322751	0.590261	0.615457	0.0349753	B cell
LINC01771	0.0448596	0.325657	519691	-2.71772	0.0100985	0.00153512	0.113761	0.0424039	0.0906452	B cell
AC119428.2	0.429014	0.774347	512706	0.269363	0.0426609	0.0514182	0.231783	0.255713	0.036385	B cell
NDC1	0.412301	0.76419	519052	-0.479481	0.0357721	0.025657	0.228318	0.183238	0.0474506	B cell
YIPF1	0.258878	0.646127	521469	-0.328992	0.0612561	0.0487656	0.284129	0.257827	0.0454304	B cell
HSPB11	0.00897796	0.156057	536412	-0.431232	0.185528	0.137593	0.472407	0.428954	0.10484	B cell
LRRC42	0.870906	0.967477	515633	0.100297	0.0245653	0.0263339	0.179062	0.18495	0.00975994	B cell
TMEM59	0.230972	0.622558	529322	-0.126729	0.453783	0.415622	0.701217	0.678062	0.0550687	B cell
TCEANC2	0.811462	0.947229	517080	-0.0101534	0.0382145	0.0379465	0.231428	0.237589	0.00114693	B cell
MRPL37	0.267436	0.653483	523010	-0.259699	0.107579	0.0898571	0.374781	0.343729	0.0487022	B cell
SSBP3	0.547921	0.847895	514536	0.298381	0.0165768	0.0203856	0.149605	0.164074	0.0245764	B cell
TTC4	0.650658	0.896776	517501	-0.247832	0.0245805	0.0207008	0.189978	0.173172	0.0210745	B cell
USP24	0.00724295	0.144749	534646	-0.541694	0.15246	0.104734	0.454833	0.385325	0.110713	B cell
PLPP3	0.556448	0.85355	517284	-0.648198	0.00880242	0.00561662	0.103769	0.0788762	0.0333429	B cell
OMA1	0.00878662	0.15554	532518	-0.609227	0.125275	0.0821239	0.414887	0.343518	0.110455	B cell
MYSM1	0.88367	0.970827	517086	-0.0398075	0.108845	0.105883	0.387062	0.376461	0.00772876	B cell
JUN	0.187757	0.579604	498513	0.0680229	1.73454	1.81828	1.21864	1.13124	0.0704972	B cell
FGGY	0.47398	0.80483	518880	-0.369613	0.0425051	0.0328985	0.255624	0.216653	0.0396474	B cell
HOOK1	0.512159	0.824118	513626	0.314719	0.034308	0.0426712	0.211193	0.245977	0.037277	B cell
TM2D1	0.354326	0.724646	508686	0.180386	0.181603	0.20579	0.477341	0.513715	0.0492849	B cell
PATJ	0.431045	0.775749	512244	0.261839	0.0635866	0.0762407	0.303432	0.333898	0.0402033	B cell
USP1	0.981182	0.992268	515964	0.0284371	0.224794	0.229268	0.527835	0.543337	0.00838818	B cell
DOCK7	0.600477	0.871021	518169	-0.212319	0.0391261	0.0337716	0.23265	0.215103	0.0236419	B cell
ATG4C	0.602098	0.871678	519496	-0.0594448	0.114583	0.109957	0.388621	0.394306	0.0118391	B cell
ALG6	0.0088587	0.156057	529219	-0.833824	0.0796057	0.044662	0.334962	0.251534	0.113634	B cell
ITGB3BP	0.236917	0.630181	523528	-0.245759	0.107919	0.091016	0.372656	0.346598	0.0465039	B cell
EFCAB7	0.565874	0.856513	513785	0.322162	0.0406412	0.0508098	0.232925	0.270867	0.0411228	B cell
PGM1	0.790387	0.941832	514801	0.156897	0.0658738	0.0734418	0.295705	0.319311	0.0248601	B cell
JAK1	0.768902	0.935497	520046	-0.0203375	1.13356	1.11769	0.895669	0.910254	0.0176119	B cell
LEPROT	0.471238	0.802796	512256	0.262821	0.070597	0.0847039	0.30226	0.340931	0.0445372	B cell
PDE4B	0.0327127	0.283587	489522	0.1498	0.766088	0.84991	0.893444	0.909917	0.0931961	B cell
MIER1	0.309042	0.689715	525346	-0.104611	0.258729	0.240632	0.558257	0.560027	0.0323793	B cell
SLC35D1	0.853336	0.961341	515580	0.00511479	0.0255368	0.0256275	0.19155	0.188178	0.000476494	B cell
SERBP1	0.491669	0.810967	524625	-0.0545551	0.705231	0.67906	0.81464	0.816907	0.0320926	B cell
GADD45A	0.807437	0.946353	515347	0.0715063	0.0273887	0.0287805	0.193003	0.195383	0.00717879	B cell
LRRC40	0.522011	0.828159	519550	-0.211483	0.0788094	0.0680636	0.330044	0.304813	0.0334573	B cell
SRSF11	0.314506	0.694376	528902	-0.0718007	0.833994	0.793504	0.864497	0.879546	0.0465436	B cell
ANKRD13C	0.759788	0.932503	514283	0.159293	0.101004	0.112795	0.366122	0.40888	0.0308601	B cell
HHLA3	0.75438	0.930985	517344	-0.0313165	0.0363506	0.03557	0.222109	0.226572	0.00348887	B cell
ZRANB2	0.458842	0.794526	524482	-0.0542496	0.496161	0.47785	0.730755	0.756223	0.024743	B cell
FPGT	0.192966	0.582139	518723	-1.33316	0.0127886	0.0050758	0.138006	0.0885275	0.0629634	B cell
CRYZ	0.535076	0.838259	512935	0.223466	0.0642799	0.0750491	0.287203	0.317675	0.0360719	B cell
TYW3	0.0678237	0.385802	528244	-0.393829	0.133546	0.101642	0.424643	0.373799	0.0783765	B cell
SLC44A5	0.948035	0.986032	516306	-0.107286	0.010911	0.0101291	0.121901	0.117062	0.00650666	B cell
ACADM	0.0543004	0.353003	532994	-0.302369	0.241559	0.195885	0.536153	0.488154	0.0879423	B cell
RABGGTB	0.602807	0.871978	521106	-0.0657625	0.290949	0.277984	0.591718	0.581333	0.0220488	B cell
ST6GALNAC3	0.773694	0.938038	517191	-0.027824	0.034481	0.0338224	0.223695	0.226823	0.0029295	B cell
PIGK	0.323327	0.699046	520271	-0.384004	0.0463581	0.0355246	0.247307	0.213943	0.0459387	B cell
AC118549.1	0.748823	0.929695	513932	0.0684717	0.134865	0.14142	0.423307	0.433478	0.0153516	B cell
USP33	0.982095	0.992369	516345	-0.00928691	0.177226	0.176089	0.483622	0.476043	0.00236467	B cell
MIGA1	0.689567	0.907793	518620	-0.0325976	0.108369	0.105948	0.388841	0.395168	0.00619003	B cell
NEXN	0.862119	0.964209	516642	-0.0970098	0.0184254	0.0172272	0.157892	0.153726	0.00766112	B cell
FUBP1	0.359674	0.726491	508504	0.190383	0.196832	0.224598	0.492558	0.538032	0.0545061	B cell
DNAJB4	0.208061	0.599732	520811	-0.404076	0.0371782	0.0280963	0.220908	0.201789	0.0423966	B cell
AC103591.3	0.61496	0.879997	519056	-0.0354719	0.0891937	0.0870274	0.343715	0.356043	0.00622123	B cell
IFI44L	0.160778	0.5463	522424	-0.561503	0.0627221	0.0425002	0.312992	0.250958	0.0692165	B cell
IFI44	0.621495	0.884039	514697	0.22579	0.0199724	0.0233561	0.163692	0.174509	0.0201803	B cell
LINC01781	0.018722	0.220297	541011	-0.259839	0.540717	0.451597	0.892799	0.845999	0.10171	B cell
LINC01725	0.689503	0.907793	516979	-0.292021	0.0118819	0.00970464	0.1339	0.120076	0.0168666	B cell
AL359504.2	0.268009	0.65425	519076	-0.756447	0.0204391	0.012099	0.169461	0.128176	0.0535153	B cell
PRKACB	0.9507	0.986032	515594	0.0195782	0.276612	0.280392	0.58645	0.592995	0.0064186	B cell
RPF1	0.0124516	0.181868	498413	0.543583	0.119184	0.17372	0.38698	0.476276	0.129432	B cell
GNG5	0.202656	0.59308	531164	-0.125957	0.571047	0.523305	0.745787	0.724688	0.0646686	B cell
CTBS	0.302564	0.684832	508156	0.239876	0.171841	0.202926	0.478172	0.530737	0.0624488	B cell
SSX2IP	0.0641336	0.377107	520252	-1.80875	0.0154853	0.00442012	0.142955	0.0752943	0.0900079	B cell
MCOLN2	0.568445	0.856513	519315	-0.125986	0.0796016	0.0729451	0.322545	0.313674	0.0208421	B cell
C1orf52	0.862733	0.96448	514834	0.0551814	0.172673	0.179406	0.477861	0.490813	0.0139513	B cell
BCL10	0.958297	0.988033	515720	0.0298616	0.221544	0.226177	0.526155	0.538359	0.00873261	B cell
ZNHIT6	0.464538	0.798564	520451	-0.149343	0.0966161	0.0871149	0.364528	0.350804	0.0264183	B cell
ODF2L	0.751393	0.930565	518997	-0.0331357	0.253058	0.247312	0.563562	0.563375	0.010197	B cell
SH3GLB1	0.492327	0.811196	510110	0.127066	0.232188	0.253565	0.540238	0.572798	0.0387138	B cell
SELENOF	0.942758	0.985413	517058	-0.00790167	0.704605	0.700756	0.805472	0.814131	0.00475955	B cell
HS2ST1	0.0744999	0.403609	507664	0.622093	0.0523875	0.08063	0.272249	0.34922	0.0934373	B cell
LMO4	0.557416	0.854183	520592	-0.102401	0.155248	0.144611	0.431654	0.419703	0.0248895	B cell
PKN2	0.967183	0.989299	516536	0.0251744	0.244491	0.248794	0.547885	0.565472	0.00776435	B cell
GTF2B	1.54555e-05	0.0024592	482521	0.728446	0.141574	0.234568	0.428618	0.536828	0.197648	B cell
KYAT3	0.149649	0.534262	523618	-0.330336	0.0722139	0.0574354	0.303394	0.280126	0.0500595	B cell
RBMXL1	0.45335	0.791446	513283	0.273425	0.0356616	0.0431032	0.223988	0.244593	0.0321277	B cell
GBP3	0.166582	0.551705	521176	-0.605729	0.0388434	0.0255255	0.237633	0.192044	0.0599147	B cell
GBP1	0.979908	0.992209	516262	0.0353406	0.0330571	0.0338769	0.209301	0.214539	0.00388144	B cell
GBP2	0.746444	0.928639	514855	0.154985	0.0396165	0.0441094	0.230373	0.244754	0.0190654	B cell
GBP4	0.113842	0.480212	507616	0.493709	0.0729266	0.102685	0.322841	0.392482	0.0851345	B cell
GBP5	0.197457	0.585519	521048	-0.676528	0.0465286	0.0291115	0.27433	0.205789	0.0691749	B cell
LRRC8B	0.912403	0.975307	515828	0.0799846	0.0250272	0.0264539	0.190751	0.195312	0.00741508	B cell
LRRC8C-DT	0.413596	0.765216	518675	-0.507305	0.0269575	0.0189656	0.196762	0.159162	0.0434118	B cell
LRRC8C	0.97897	0.992128	516106	-0.00934917	0.0149457	0.0148492	0.148335	0.146625	0.000653531	B cell
LRRC8D	0.745496	0.928516	514590	0.155694	0.0601117	0.0669619	0.286402	0.307581	0.0232832	B cell
ZNF326	0.840099	0.956606	514608	0.0418591	0.173969	0.17909	0.476572	0.486719	0.0106643	B cell
ZNF644	0.00858842	0.154679	489778	0.325472	0.315093	0.394835	0.620762	0.685252	0.123678	B cell
CDC7	0.298592	0.681607	513877	0.999223	0.00880452	0.0175996	0.104147	0.16639	0.0676217	B cell
GLMN	0.553667	0.851895	519258	-0.153449	0.072767	0.0654247	0.311753	0.295922	0.0239833	B cell
RPAP2	0.146969	0.533247	526148	-0.235164	0.143397	0.121828	0.435541	0.421257	0.0501075	B cell
EVI5	0.145872	0.531643	507972	0.358908	0.0748038	0.0959326	0.315321	0.354001	0.0640679	B cell
RPL5	0.529663	0.834181	507687	0.00809785	3.25127	3.26957	0.653654	0.647893	0.0280865	B cell
FAM69A	0.346992	0.720016	521834	-0.217936	0.104883	0.0901777	0.380881	0.353306	0.0396175	B cell
MTF2	0.551581	0.850115	511408	0.151679	0.179477	0.199374	0.471726	0.511144	0.040915	B cell
TMED5	0.675546	0.904806	519732	-0.0254519	0.217688	0.213881	0.516989	0.529514	0.00729909	B cell
CCDC18	0.0128334	0.184074	531783	-0.657656	0.126459	0.0801634	0.418518	0.331013	0.118936	B cell
DR1	0.163848	0.549574	527928	-0.197509	0.216441	0.188748	0.510495	0.486772	0.0551563	B cell
FNBP1L	0.804602	0.945167	515411	0.313669	0.022519	0.0279881	0.17565	0.208606	0.0290606	B cell
BCAR3	0.241132	0.633761	513328	0.56264	0.0108389	0.0160087	0.120074	0.136506	0.0409509	B cell
DNTTIP2	0.0154849	0.200872	539919	-0.272115	0.336209	0.278416	0.619673	0.598285	0.0944249	B cell
GCLM	0.656289	0.899786	518190	-0.161189	0.0560469	0.050122	0.2818	0.263745	0.0215113	B cell
ABCD3	0.722512	0.918566	514674	0.104488	0.0474098	0.0509708	0.265026	0.273919	0.0132745	B cell
CNN3	0.0106829	0.170976	509231	1.43708	0.0122086	0.0330576	0.131986	0.221392	0.122836	B cell
ALG14	0.20183	0.591479	520746	-0.402273	0.0356946	0.0270088	0.218028	0.206119	0.0406233	B cell
TMEM56	0.57087	0.856513	517630	-0.376956	0.0178875	0.0137744	0.155843	0.136202	0.0275927	B cell
RWDD3	0.763808	0.933925	514227	0.0737501	0.10904	0.114759	0.372472	0.383496	0.0151906	B cell
PTBP2	0.357304	0.72504	511432	0.373256	0.0647733	0.0838991	0.296367	0.352582	0.060186	B cell
DPYD	0.881948	0.970371	515230	0.0875302	0.112876	0.119936	0.398282	0.421391	0.0173574	B cell
AGL	0.245571	0.636451	525030	-0.15569	0.175435	0.157488	0.472841	0.466055	0.038151	B cell
SLC35A3	0.491514	0.810967	513394	0.281784	0.0390828	0.0475129	0.234806	0.256824	0.0346955	B cell
MFSD14A	0.836467	0.955561	517587	-0.0412441	0.131582	0.127874	0.415472	0.408985	0.00897611	B cell
SASS6	0.0749489	0.404677	524792	-0.547334	0.0721162	0.0493479	0.321714	0.268823	0.0749665	B cell
TRMT13	0.0374062	0.302043	529302	-0.525933	0.121583	0.0844403	0.402122	0.333567	0.0980411	B cell
DBT	0.0499826	0.338542	523898	-0.760209	0.0451003	0.0266277	0.246547	0.191368	0.0809491	B cell
RTCA	0.444789	0.786877	511442	0.160911	0.0972429	0.108717	0.35853	0.374675	0.0314845	B cell
CDC14A	0.604704	0.872926	513220	0.144756	0.0855362	0.094564	0.350733	0.366443	0.0253251	B cell
EXTL2	0.319039	0.695415	513461	0.571336	0.0144005	0.0213977	0.132653	0.165155	0.0481869	B cell
SLC30A7	0.3127	0.692958	521544	-0.37461	0.0861875	0.0664776	0.358054	0.304069	0.0580411	B cell
DPH5	0.530154	0.834778	519974	-0.0371613	0.096581	0.094125	0.34645	0.362004	0.00697458	B cell
AC093157.1	0.0252192	0.252721	529440	-0.537718	0.113224	0.0779958	0.398582	0.339936	0.0930765	B cell
S1PR1	0.505226	0.819979	511255	0.171692	0.148864	0.167677	0.440568	0.475171	0.0414986	B cell
RNPC3	0.710317	0.915914	519577	-0.0332266	0.271366	0.265188	0.583625	0.588017	0.0105575	B cell
AMY2B	0.459739	0.795064	517757	-0.773066	0.014761	0.00863774	0.155964	0.107237	0.0436243	B cell
PRMT6	0.746465	0.928639	515261	0.324884	0.0182181	0.0228193	0.15605	0.184342	0.027585	B cell
NTNG1	0.659295	0.900313	515249	0.281852	0.00971935	0.0118163	0.115449	0.123386	0.0177154	B cell
VAV3	0.365073	0.728281	522538	-0.165181	0.152444	0.135952	0.460398	0.437469	0.0364649	B cell
VAV3-AS1	0.273565	0.658731	511316	0.431076	0.0499333	0.067322	0.272923	0.324424	0.0594417	B cell
SLC25A24	0.719253	0.917527	518626	-0.0325695	0.129422	0.126533	0.409696	0.413062	0.00703077	B cell
FAM102B	0.882072	0.970371	516552	0.102937	0.0162686	0.0174718	0.148375	0.168765	0.00771114	B cell
HENMT1	0.763096	0.933865	517043	0.238308	0.0192106	0.022661	0.15373	0.190929	0.020527	B cell
PRPF38B	0.443291	0.785967	507345	0.0696827	0.525961	0.551989	0.756159	0.777052	0.0340785	B cell
STXBP3	0.023794	0.246947	526779	-0.797421	0.0666101	0.0383259	0.299203	0.225389	0.102893	B cell
GPSM2	0.513765	0.824118	514656	0.510766	0.0119446	0.0170188	0.127987	0.161408	0.0359996	B cell
CLCC1	0.222122	0.611996	521647	-0.399987	0.0563502	0.0427058	0.27497	0.240943	0.0518377	B cell
WDR47	0.0581376	0.360747	522275	-1.02536	0.0318663	0.0156556	0.210914	0.145825	0.0853021	B cell
TAF13	0.404379	0.760844	514063	0.428517	0.0152281	0.0204947	0.151234	0.173023	0.0330338	B cell
AL356488.3	0.409185	0.762111	518374	-0.426022	0.0192899	0.0143577	0.160118	0.141691	0.0320834	B cell
TMEM167B	0.623344	0.885075	519556	-0.115147	0.135882	0.125458	0.422838	0.404827	0.0250309	B cell
SARS	0.0244975	0.250677	533709	-0.445605	0.189923	0.139456	0.48999	0.417167	0.108518	B cell
PSMA5	0.00744663	0.14659	539344	-0.393799	0.239014	0.181919	0.525695	0.478803	0.112107	B cell
CYB561D1	0.8236	0.95109	515486	0.0618938	0.0248033	0.0258906	0.19166	0.191745	0.00567193	B cell
GNAI3	0.120525	0.488232	528546	-0.272681	0.194993	0.161411	0.495899	0.453735	0.0697978	B cell
AMPD2	0.22515	0.61608	520601	-0.759333	0.0386559	0.0228367	0.234912	0.165693	0.0744167	B cell
GSTM4	0.78456	0.940944	517418	-0.0579738	0.0510168	0.0490074	0.253495	0.253204	0.0079302	B cell
GSTM2	0.467521	0.800653	513828	0.304612	0.0237857	0.0293774	0.180577	0.197278	0.0299391	B cell
AHCYL1	0.285999	0.66865	509924	0.275845	0.0827664	0.100205	0.33011	0.360733	0.0510714	B cell
STRIP1	0.3801	0.738054	521082	-0.231088	0.0889843	0.0758139	0.347618	0.322384	0.0388806	B cell
RBM15	0.324172	0.699544	509618	0.264834	0.112245	0.134862	0.379931	0.425775	0.0569606	B cell
SLC16A4	0.843645	0.957491	515712	0.219898	0.0121141	0.0141087	0.125284	0.140344	0.0152361	B cell
AL355488.1	0.0427797	0.320888	511475	1.30385	0.00874414	0.0215881	0.110132	0.173782	0.0940682	B cell
LAMTOR5	0.96611	0.989289	515658	0.00731864	0.628178	0.631372	0.783088	0.805803	0.00403711	B cell
AL365361.1	0.12135	0.489329	509516	0.503763	0.041669	0.0590828	0.240606	0.283195	0.067818	B cell
KCNA3	0.693332	0.909106	518226	-0.0792304	0.0733455	0.0694261	0.315434	0.309962	0.0125032	B cell
CD53	1.22213e-05	0.0020388	572232	-0.28844	0.967562	0.792227	0.896156	0.879624	0.196954	B cell
LRIF1	0.0285239	0.264179	531601	-0.438628	0.155177	0.114495	0.450448	0.39641	0.0942252	B cell
AL360270.3	0.235547	0.628799	513294	0.841343	0.0117886	0.0211219	0.127882	0.179364	0.0628459	B cell
DRAM2	0.0542017	0.352875	538144	-0.19386	0.539793	0.471922	0.757788	0.717515	0.091284	B cell
CEPT1	0.0583165	0.360747	531170	-0.291563	0.200905	0.164143	0.508734	0.477284	0.0738752	B cell
AL355816.2	0.802071	0.944861	515524	0.0804652	0.0173024	0.0182948	0.161116	0.163375	0.00612871	B cell
DENND2D	0.074772	0.404243	527951	-0.356775	0.133637	0.104358	0.418999	0.38222	0.072093	B cell
CHI3L2	0.788044	0.941141	514914	0.0084376	0.057505	0.0578423	0.288667	0.280902	0.00117983	B cell
WDR77	0.000828007	0.0393847	539326	-0.740198	0.150553	0.0901298	0.436223	0.342193	0.149247	B cell
ATP5PB	0.168336	0.554195	531900	-0.133394	0.518142	0.472382	0.725534	0.715982	0.0633706	B cell
C1orf162	0.0219838	0.236292	540086	-0.268362	0.432569	0.359146	0.721814	0.674973	0.104104	B cell
RAP1A	0.006426	0.137857	539826	-0.418386	0.248234	0.185744	0.548506	0.487964	0.118468	B cell
DDX20	0.438805	0.783664	512402	0.296758	0.0596163	0.0732315	0.288765	0.327533	0.0448886	B cell
ST7L	0.045412	0.326309	524478	-0.747743	0.0540828	0.0322082	0.280151	0.220787	0.0840303	B cell
CAPZA1	0.431293	0.776062	525374	-0.066583	0.558399	0.533214	0.742318	0.757705	0.0336749	B cell
MOV10	0.635758	0.891703	515046	0.172677	0.0134099	0.015115	0.139341	0.14259	0.0121338	B cell
RHOC	0.667625	0.901938	517376	-0.104571	0.0196249	0.0182528	0.161391	0.159505	0.0085378	B cell
PPM1J	0.012552	0.182388	520366	-Inf	0.0118651	0	0.135031	0	0.109876	B cell
SLC16A1	0.51443	0.824342	513923	0.410635	0.025816	0.0343164	0.185271	0.22075	0.0427608	B cell
SLC16A1-AS1	0.933691	0.983453	515646	0.0642822	0.106047	0.110879	0.375919	0.389076	0.012692	B cell
LRIG2	0.567279	0.856513	513712	0.19072	0.0443066	0.0505686	0.244286	0.259651	0.0250546	B cell
PHTF1	0.414945	0.765456	513332	0.35978	0.028171	0.0361499	0.197816	0.228766	0.0380854	B cell
RSBN1	0.736035	0.92569	519198	-0.00746916	0.249378	0.24809	0.546351	0.562388	0.0023321	B cell
PTPN22	0.569573	0.856513	511800	0.136106	0.163109	0.179246	0.455412	0.485915	0.0345818	B cell
AP4B1	0.826225	0.951252	514996	0.158151	0.0734834	0.0819969	0.312481	0.345546	0.0262125	B cell
HIPK1	0.0254758	0.253841	524480	-1.07621	0.0428227	0.0203096	0.243016	0.16601	0.103077	B cell
TRIM33	0.838609	0.956177	517626	-0.0587337	0.14731	0.141433	0.444395	0.430531	0.013373	B cell
BCAS2	0.209138	0.599981	527772	-0.141308	0.277476	0.251587	0.569433	0.568738	0.0454854	B cell
NRAS	0.965591	0.989289	516422	-0.0016041	0.0910875	0.0909863	0.349114	0.350405	0.000289552	B cell
CSDE1	0.655072	0.899088	510617	0.0302203	0.729806	0.745254	0.826811	0.830914	0.0186511	B cell
SIKE1	0.911087	0.97466	515509	-0.00856772	0.0930895	0.0925383	0.355552	0.346102	0.00156511	B cell
ATP1A1	0.36237	0.727214	523024	-0.121889	0.15568	0.143068	0.430562	0.425422	0.0294197	B cell
CD58	0.313903	0.694029	520871	-0.148295	0.0565543	0.0510299	0.265396	0.272995	0.0206013	B cell
CD2	0.824851	0.951252	516604	-0.329464	0.0111808	0.00889805	0.135076	0.11284	0.0179028	B cell
TTF2	0.792702	0.942633	517462	-0.0368956	0.0629607	0.061371	0.294424	0.294016	0.00540222	B cell
MAN1A2	0.715806	0.916591	519334	-0.0213059	0.228769	0.225415	0.526287	0.537511	0.00632337	B cell
TENT5C	0.101385	0.461085	532383	-0.211	0.368027	0.317952	0.686456	0.650096	0.0743412	B cell
GDAP2	0.234453	0.62741	522500	-0.371646	0.0828679	0.0640486	0.339921	0.296174	0.0579356	B cell
WDR3	0.794958	0.943878	515128	0.151842	0.0377579	0.0419485	0.223641	0.239053	0.0182746	B cell
WARS2	0.230673	0.62223	510394	0.533079	0.0532643	0.0770741	0.266325	0.342358	0.0804412	B cell
AL359915.2	0.0199855	0.226388	506996	0.86509	0.030453	0.0554686	0.203815	0.274546	0.107914	B cell
PHGDH	0.101271	0.461085	519967	-1.57949	0.0159275	0.00532937	0.143447	0.0764874	0.0857689	B cell
NOTCH2	0.160515	0.5463	527305	-0.248456	0.202833	0.170744	0.52218	0.481616	0.0631753	B cell
SEC22B	0.249123	0.640289	523974	-0.289819	0.133743	0.109403	0.421058	0.374323	0.0601248	B cell
NBPF26	0.423288	0.769694	521304	-0.133156	0.115759	0.105553	0.390214	0.378223	0.0264447	B cell
LINC00623	0.70692	0.915746	514710	0.142946	0.0367265	0.0405519	0.221184	0.234161	0.0169303	B cell
SRGAP2C	0.556268	0.85355	513561	0.128877	0.0477997	0.0522662	0.257158	0.260509	0.0172872	B cell
AC239800.3	0.474793	0.805081	517826	-0.360827	0.0143106	0.0111439	0.138599	0.129006	0.0234187	B cell
NBPF15	0.413828	0.765216	521940	-0.118621	0.139385	0.128383	0.418015	0.412271	0.0264499	B cell
SRGAP2B	0.717077	0.916591	517352	-0.0852311	0.0268366	0.025297	0.19121	0.189451	0.00807818	B cell
AC245014.3	0.000136092	0.0123328	541082	-0.853512	0.148513	0.0821922	0.455345	0.356048	0.157063	B cell
NBPF20	0.246099	0.637034	523177	-0.233195	0.103443	0.0880037	0.369623	0.351113	0.0425246	B cell
GPR89A	0.14508	0.531212	522469	-0.415282	0.0539901	0.0404857	0.272562	0.248074	0.0511535	B cell
RNF115	0.69589	0.909811	519445	-0.0787441	0.216207	0.204723	0.526892	0.50823	0.0220755	B cell
POLR3C	0.784581	0.940944	514478	0.107441	0.102426	0.110345	0.370826	0.389024	0.0209787	B cell
NUDT17	0.297405	0.679783	519188	-0.297612	0.0220044	0.0179028	0.166494	0.167827	0.0245645	B cell
PIAS3	0.0535841	0.350152	523780	-0.606618	0.0451362	0.0296425	0.244119	0.212434	0.066441	B cell
PEX11B	0.044959	0.325713	529162	-0.364678	0.128452	0.0997612	0.411429	0.382452	0.0715078	B cell
RBM8A	0.665706	0.901379	511180	0.0430317	0.517787	0.533464	0.729219	0.746205	0.0213178	B cell
LIX1L	0.0785988	0.411675	526049	-0.357164	0.0866661	0.06766	0.326561	0.306182	0.0595119	B cell
POLR3GL	0.00413874	0.106241	544208	-0.38648	0.336536	0.257448	0.620519	0.554611	0.132343	B cell
TXNIP	1.13845e-14	1.99457e-11	411950	0.122817	2.93603	3.19692	0.851848	0.83727	0.308157	B cell
NBPF10	0.0950043	0.445464	532208	-0.212748	0.317707	0.274146	0.618642	0.586134	0.0717482	B cell
NOTCH2NL	0.189896	0.580835	520591	-0.417298	0.0332928	0.0249305	0.216963	0.207279	0.0391634	B cell
NBPF12	0.0268778	0.258263	529582	-0.46992	0.109228	0.0788634	0.375017	0.335804	0.0840266	B cell
PRKAB2	0.560046	0.855574	513666	0.24383	0.0466534	0.0552438	0.261226	0.286434	0.0317476	B cell
AC242426.2	0.64856	0.896253	514910	0.285312	0.0178136	0.0217089	0.159377	0.17428	0.0236219	B cell
FMO5	0.301016	0.68265	519296	-0.465776	0.0271059	0.0196269	0.198311	0.173698	0.0394032	B cell
CHD1L	0.259056	0.646127	524072	-0.131557	0.146906	0.134102	0.441605	0.442713	0.0289669	B cell
ACP6	0.258911	0.646127	518964	-0.672442	0.0177606	0.0111438	0.155648	0.126331	0.0453948	B cell
GPR89B	0.636304	0.892005	514349	0.151122	0.0371334	0.0412341	0.233327	0.240105	0.0173913	B cell
NBPF11	0.504655	0.819801	521006	-0.10286	0.152717	0.142208	0.445933	0.437602	0.0237256	B cell
NBPF14	0.168576	0.554293	531568	-0.140271	0.505745	0.458888	0.754556	0.721364	0.0630859	B cell
PDE4DIP	0.00156554	0.0594112	538545	-0.610458	0.168309	0.11024	0.474246	0.405155	0.128879	B cell
NBPF9	0.739133	0.925828	514693	0.0238685	0.0497157	0.0505451	0.263348	0.256736	0.00317781	B cell
AC245297.3	0.422244	0.769322	513522	0.379501	0.0259388	0.0337435	0.194736	0.223074	0.0379975	B cell
NBPF19	0.0915496	0.438619	526816	-0.38029	0.119917	0.0921304	0.403045	0.355764	0.071862	B cell
HIST2H2BF	0.0923894	0.440813	520971	-1.05466	0.025376	0.0122163	0.191211	0.133031	0.076281	B cell
HIST2H3D	0.0647884	0.378544	520242	-1.51871	0.0164099	0.005727	0.157801	0.0933031	0.0773725	B cell
HIST2H2BE	0.831607	0.952894	516587	-0.0569256	0.00922828	0.00887124	0.108651	0.109445	0.00327744	B cell
HIST2H2AC	0.113935	0.480225	523589	-0.453923	0.0619224	0.0452067	0.285371	0.250664	0.0611468	B cell
BOLA1	0.960373	0.988914	516332	-0.0603397	0.0265944	0.025505	0.191509	0.186734	0.00573943	B cell
SF3B4	0.281623	0.66561	525660	-0.145202	0.236143	0.213533	0.526487	0.511243	0.0433937	B cell
VPS45	0.546882	0.84718	519270	-0.147904	0.0724493	0.0653899	0.313738	0.304016	0.0227526	B cell
PLEKHO1	0.155973	0.5408	527582	-0.238203	0.201142	0.170528	0.511047	0.472791	0.061523	B cell
ANP32E	0.884185	0.970913	517508	0.00262269	0.262068	0.262545	0.561246	0.571265	0.000844164	B cell
APH1A	0.673012	0.904277	521230	-0.0328313	0.608966	0.595264	0.760073	0.7728	0.0179181	B cell
C1orf54	0.657287	0.900045	517474	-0.153651	0.0216413	0.019455	0.172475	0.162987	0.0129282	B cell
MRPS21	0.0394131	0.30996	540438	-0.194068	0.593959	0.519202	0.763779	0.742713	0.0988521	B cell
PRPF3	0.18156	0.57057	526486	-0.227203	0.183486	0.15675	0.487703	0.455637	0.0561213	B cell
RPRD2	0.0845901	0.424647	502656	0.320778	0.162406	0.202846	0.453568	0.508631	0.0852884	B cell
TARS2	0.195073	0.582558	522506	-0.373855	0.0664545	0.0512841	0.295315	0.269075	0.0530184	B cell
FALEC	0.353303	0.724035	518050	-0.895448	0.0139452	0.00749665	0.148667	0.105017	0.0479176	B cell
MCL1	0.832473	0.953159	518216	-0.0307944	0.314359	0.30772	0.624582	0.620099	0.0106569	B cell
ENSA	0.272906	0.658731	503832	0.105487	0.475747	0.511835	0.719337	0.745859	0.0495042	B cell
GOLPH3L	0.0759988	0.406251	522652	-0.815689	0.0382793	0.0217479	0.224721	0.172152	0.0797407	B cell
CTSS	0.146826	0.533138	534684	-0.0961969	0.868688	0.812654	0.861138	0.841804	0.0655967	B cell
ARNT	0.396227	0.752999	520380	-0.215427	0.0670277	0.0577304	0.299137	0.285798	0.0315807	B cell
SETDB1	0.927332	0.979907	516789	0.105964	0.123434	0.132842	0.394448	0.433474	0.023004	B cell
CERS2	0.868398	0.966549	515218	0.031685	0.0852765	0.0871701	0.337185	0.339238	0.00560355	B cell
PRUNE1	0.176215	0.562346	521460	-0.545303	0.0430347	0.0294894	0.24263	0.201788	0.0592143	B cell
C1orf56	0.264841	0.651534	512288	0.398728	0.0289848	0.038212	0.209335	0.231179	0.0424312	B cell
CDC42SE1	0.13146	0.508781	533080	-0.155386	0.500632	0.449514	0.738967	0.71196	0.0700879	B cell
MLLT11	0.406279	0.761264	514072	0.413943	0.0141306	0.0188265	0.141081	0.160112	0.0316814	B cell
GABPB2	0.572362	0.856513	518762	-0.0471383	0.0579259	0.0560638	0.284205	0.29365	0.0064735	B cell
TNFAIP8L2	0.0272269	0.259954	521856	-1.55884	0.0214249	0.00727211	0.172021	0.10141	0.0940768	B cell
SCNM1	0.390725	0.748592	522640	-0.0990411	0.166704	0.155644	0.459656	0.460155	0.0240526	B cell
VPS72	0.0445978	0.325478	528414	-0.446152	0.107874	0.0791792	0.371236	0.325784	0.0807111	B cell
PIP5K1A	0.405977	0.761264	510955	0.253375	0.10426	0.124277	0.377076	0.422079	0.0508191	B cell
PSMD4	0.265962	0.652461	527408	-0.133039	0.348169	0.317499	0.626692	0.608241	0.0494606	B cell
ZNF687	0.519173	0.826434	518712	-0.312888	0.0428678	0.0345098	0.245821	0.216994	0.0354397	B cell
PI4KB	0.407057	0.761264	510340	0.242117	0.130986	0.15492	0.412563	0.462777	0.0554893	B cell
RFX5	0.982551	0.992369	515991	0.0501076	0.192189	0.198982	0.489083	0.510773	0.0136665	B cell
AL391069.3	0.198124	0.586366	512226	0.801774	0.0189298	0.0329993	0.157106	0.221419	0.0769189	B cell
PSMB4	0.151065	0.534347	529889	-0.173788	0.298359	0.264499	0.582162	0.566389	0.0587314	B cell
POGZ	0.12025	0.487577	502650	0.307488	0.217112	0.268687	0.521299	0.597294	0.0937895	B cell
SNX27	0.00540693	0.125064	504222	0.861188	0.0380492	0.0691177	0.237373	0.308771	0.117092	B cell
MRPL9	0.600644	0.871021	520330	-0.0412734	0.180588	0.175495	0.466307	0.475873	0.0108416	B cell
TDRKH	0.371387	0.730542	518141	-0.809902	0.0147211	0.0083972	0.146881	0.104985	0.0474387	B cell
THEM4	0.193769	0.582139	509112	0.412923	0.0652526	0.086876	0.284307	0.33633	0.0711095	B cell
S100A10	0.766154	0.934195	512752	0.0295956	0.576488	0.588437	0.841878	0.852838	0.0141259	B cell
S100A11	0.19083	0.581445	525290	-0.234545	0.139146	0.118267	0.420576	0.395909	0.0506936	B cell
S100A9	0.314294	0.694087	510856	0.409191	0.0698141	0.092709	0.312455	0.393124	0.0666088	B cell
S100A8	0.0374106	0.302043	507527	0.800915	0.0368349	0.064174	0.229431	0.325031	0.102068	B cell
S100A6	0.248924	0.639933	530489	-0.0908444	0.796364	0.747765	0.884647	0.890673	0.054802	B cell
S100A4	0.965276	0.989289	516647	-0.0035462	0.528766	0.527468	0.855048	0.854639	0.00151846	B cell
AL162258.2	0.569884	0.856513	514762	0.190746	0.0138306	0.0157857	0.138798	0.140795	0.0140123	B cell
CHTOP	0.0490824	0.336785	530094	-0.345999	0.154466	0.121528	0.447055	0.412883	0.0757111	B cell
SNAPIN	0.00316283	0.090593	535245	-0.636039	0.126458	0.081373	0.397641	0.33295	0.120032	B cell
ILF2	0.829276	0.951883	518362	-0.00298989	0.339829	0.339125	0.611947	0.63383	0.00113489	B cell
INTS3	0.259191	0.646127	522902	-0.276958	0.102159	0.0843145	0.367244	0.339645	0.0499078	B cell
SLC27A3	0.0858834	0.426859	519857	-1.33764	0.0132498	0.00524249	0.129734	0.0849884	0.0692556	B cell
GATAD2B	0.0536287	0.350152	531876	-0.310951	0.210514	0.169698	0.517183	0.472689	0.0813727	B cell
DENND4B	0.895786	0.97344	515444	0.0470015	0.0792539	0.0818784	0.32712	0.333813	0.00796403	B cell
CRTC2	0.621963	0.884331	519867	-0.0626539	0.159803	0.153012	0.449509	0.447836	0.0151289	B cell
SLC39A1	0.0398359	0.311834	527462	-0.553589	0.0922388	0.0628444	0.353009	0.296501	0.0880743	B cell
CREB3L4	0.00247895	0.0782186	528100	-1.26998	0.0514225	0.0213231	0.267084	0.180309	0.125698	B cell
JTB	0.491086	0.81079	524682	-0.0507827	0.702654	0.678351	0.79944	0.79146	0.0305096	B cell
RAB13	0.268662	0.654501	513606	0.676442	0.0113424	0.0181274	0.126672	0.159158	0.0487224	B cell
RPS27	0.993851	0.996411	516274	-0.00188532	4.26566	4.26009	0.548527	0.602855	0.00979543	B cell
TPM3	0.133373	0.512088	536057	-0.075382	1.21291	1.15117	0.908028	0.897942	0.0682752	B cell
C1orf43	0.164721	0.550592	529410	-0.174617	0.29832	0.264312	0.587296	0.566855	0.0586327	B cell
UBAP2L	0.732646	0.924781	518467	-0.0630124	0.128821	0.123316	0.416559	0.408216	0.0133119	B cell
HAX1	0.0175215	0.213243	537084	-0.352681	0.245169	0.191998	0.53166	0.484905	0.103184	B cell
ATP8B2	0.133055	0.512051	520111	-0.970019	0.0211062	0.0107747	0.175762	0.122855	0.0650856	B cell
IL6R	0.299412	0.682219	518517	-0.932473	0.0141507	0.0074144	0.138376	0.092367	0.054422	B cell
UBE2Q1	0.0379711	0.304464	526850	-0.723737	0.0775713	0.0469715	0.323496	0.242282	0.103101	B cell
ADAR	0.875235	0.96898	514490	0.0420709	0.406508	0.418537	0.672631	0.70595	0.0175648	B cell
PMVK	0.430727	0.775575	521860	-0.0922804	0.139805	0.131143	0.407183	0.409125	0.0212376	B cell
AL451085.1	0.753223	0.93097	515407	0.333397	0.0127932	0.0161191	0.128225	0.151537	0.0242617	B cell
PBXIP1	2.92028e-05	0.00403921	551096	-0.688718	0.239209	0.148406	0.540894	0.4466	0.178421	B cell
PYGO2	0.112499	0.478641	509134	0.591203	0.0437598	0.0659243	0.243629	0.306155	0.0827481	B cell
SHC1	0.654335	0.898781	518602	-0.0323164	0.0806004	0.078815	0.333905	0.337937	0.00532371	B cell
CKS1B	0.605331	0.873063	519144	-0.0155318	0.0869303	0.0859995	0.33092	0.345591	0.00276808	B cell
FLAD1	0.0546641	0.354131	528022	-0.438508	0.10778	0.0795305	0.36689	0.322069	0.0803925	B cell
ZBTB7B	0.125728	0.497547	522112	-0.550465	0.0425317	0.0290406	0.240913	0.20952	0.0586334	B cell
ADAM15	0.0276875	0.262445	525502	-0.694183	0.0528471	0.0326626	0.264132	0.222182	0.0807948	B cell
EFNA4	0.642074	0.893837	514584	0.321296	0.0255397	0.0319106	0.179395	0.208431	0.0334657	B cell
SLC50A1	0.526135	0.832065	521820	-0.101671	0.25424	0.236939	0.56378	0.546771	0.0310204	B cell
DPM3	0.00527004	0.123777	533822	-0.702718	0.121769	0.0748168	0.39408	0.308581	0.128436	B cell
KRTCAP2	0.140043	0.52293	533012	-0.12937	0.508979	0.465324	0.711324	0.709887	0.0614159	B cell
MTX1	0.845036	0.958213	515056	0.182495	0.0761466	0.0864145	0.301461	0.343408	0.0323685	B cell
GBA	0.579892	0.858793	518436	-0.1594	0.0452706	0.0405351	0.249183	0.245966	0.0190923	B cell
FAM189B	0.664023	0.901253	517856	-0.0973416	0.03903	0.0364835	0.229062	0.227658	0.0111419	B cell
SCAMP3	0.189287	0.580835	526990	-0.19661	0.205775	0.179559	0.500127	0.480134	0.0531751	B cell
CLK2	0.517792	0.825953	518779	-0.228703	0.0449729	0.03838	0.252848	0.235717	0.0267126	B cell
FDPS	0.33543	0.70614	524304	-0.137284	0.216687	0.197019	0.51282	0.49722	0.0387752	B cell
RUSC1	0.0687561	0.387165	522440	-0.772013	0.0340031	0.0199122	0.210376	0.168925	0.0717291	B cell
ASH1L	0.454099	0.791446	524346	-0.088466	0.453798	0.426807	0.721571	0.701531	0.0377805	B cell
ASH1L-AS1	0.10642	0.467875	524694	-0.466309	0.0815756	0.0590456	0.33208	0.282608	0.0714912	B cell
MSTO1	0.896021	0.97344	516770	0.0674144	0.0521842	0.0546806	0.261095	0.281537	0.00929243	B cell
YY1AP1	0.197012	0.585217	507810	0.238164	0.106551	0.125676	0.37734	0.399675	0.0496057	B cell
DAP3	0.203356	0.593801	528432	-0.167682	0.305486	0.271966	0.593632	0.566749	0.0573895	B cell
GON4L	0.151486	0.534376	502675	0.210199	0.265062	0.306636	0.565469	0.612962	0.0713068	B cell
SYT11	0.848037	0.959109	515725	0.0527329	0.0122425	0.0126982	0.129046	0.125983	0.00356202	B cell
RIT1	0.731236	0.923716	517492	-0.103406	0.0396276	0.0368867	0.237612	0.232733	0.0116208	B cell
KHDC4	0.0689786	0.387165	528793	-0.3411	0.142966	0.112863	0.426937	0.392432	0.0725673	B cell
ARHGEF2	0.00016024	0.0138069	547922	-0.647221	0.23904	0.152629	0.537637	0.441788	0.171047	B cell
SSR2	0.471185	0.802796	525466	-0.0458604	0.922519	0.893655	0.859077	0.866996	0.0334871	B cell
UBQLN4	0.98179	0.992268	516100	0.0862363	0.0204189	0.0216767	0.159532	0.169193	0.00771245	B cell
LAMTOR2	0.0286468	0.264656	534817	-0.376127	0.225651	0.173865	0.516386	0.454345	0.104635	B cell
SEMA4A	0.645643	0.89442	517522	-0.293516	0.0253034	0.0206453	0.199587	0.172433	0.0244844	B cell
SLC25A44	0.677206	0.905354	517157	-0.267296	0.016842	0.0139936	0.165289	0.148699	0.0178574	B cell
PMF1	0.191757	0.581445	512445	0.904161	0.015765	0.0295035	0.141485	0.215348	0.0799635	B cell
SMG5	0.243778	0.635461	523442	-0.303939	0.111526	0.0903405	0.385359	0.341434	0.0572392	B cell
TMEM79	0.0214099	0.233926	523312	-1.59558	0.0316016	0.0104567	0.210916	0.111585	0.116508	B cell
GLMP	0.991798	0.995587	516132	0.201416	0.0265254	0.0304996	0.174971	0.205908	0.021285	B cell
CCT3	0.000654195	0.0345508	550823	-0.407026	0.381492	0.287713	0.648719	0.596154	0.148791	B cell
MEF2D	0.091218	0.437604	506480	0.4247	0.0770743	0.103456	0.322728	0.36863	0.0775967	B cell
TTC24	0.568886	0.856513	517458	-0.434816	0.0159585	0.0118059	0.159846	0.132956	0.027554	B cell
NAXE	0.0301762	0.271586	535276	-0.331993	0.250607	0.199092	0.545424	0.492794	0.0977409	B cell
GPATCH4	0.136906	0.517645	526172	-0.357384	0.130755	0.102065	0.409793	0.358089	0.0732006	B cell
ISG20L2	0.945161	0.985863	516618	-0.00373643	0.117822	0.117517	0.39582	0.397734	0.000768583	B cell
RRNAD1	0.985756	0.993397	516252	0.103245	0.0531866	0.0571324	0.265833	0.286463	0.0144296	B cell
MRPL24	0.0212645	0.233611	532330	-0.518598	0.150384	0.104975	0.44061	0.36347	0.10956	B cell
HDGF	0.620562	0.883325	518940	-0.156149	0.0859681	0.0771493	0.341473	0.322848	0.0263343	B cell
PRCC	0.451401	0.79097	511166	0.18022	0.111334	0.126147	0.37711	0.404342	0.0382637	B cell
ETV3	0.0260608	0.254838	523916	-1.19007	0.0376057	0.0164818	0.228964	0.147468	0.10386	B cell
FCRL5	0.057261	0.360632	497890	0.226585	0.319232	0.373521	0.677553	0.712392	0.0786445	B cell
FCRL3	0.0247291	0.251141	494712	0.279037	0.304393	0.369346	0.651325	0.699637	0.0970688	B cell
FCRL2	0.752247	0.930753	519306	-0.0213142	0.348362	0.343253	0.663513	0.666994	0.00768509	B cell
FCRL1	0.110123	0.474821	535486	-0.121982	0.692272	0.636146	0.841456	0.85501	0.0663146	B cell
CD1D	0.265684	0.65239	521719	-0.288114	0.0677738	0.0555049	0.298737	0.274538	0.0422708	B cell
CD1A	0.819284	0.949972	515469	0.106389	0.0249653	0.0268758	0.191981	0.198133	0.00983722	B cell
CD1C	0.120242	0.487577	502522	0.189399	0.251397	0.286666	0.609043	0.6237	0.0574059	B cell
MNDA	0.597219	0.868429	519629	-0.116956	0.116749	0.107658	0.387967	0.37527	0.0237094	B cell
PYHIN1	0.9565	0.987792	516458	-0.0843022	0.0723632	0.0682559	0.312144	0.293122	0.0134478	B cell
IFI16	0.00197257	0.0675428	553400	-0.269341	0.681629	0.565547	0.829155	0.771155	0.143537	B cell
AIM2	0.000114443	0.01098	551663	-0.578792	0.294686	0.197299	0.589871	0.494612	0.174711	B cell
DUSP23	0.136431	0.516814	523968	-0.438465	0.0777146	0.0573471	0.319192	0.277181	0.0668407	B cell
TAGLN2	0.046404	0.329764	542582	-0.109337	1.36367	1.26414	1.01527	1.04335	0.0970559	B cell
PIGM	0.401707	0.758512	518288	-0.386763	0.017606	0.0134658	0.153952	0.142642	0.0276059	B cell
PEA15	0.0869146	0.429103	528308	-0.314816	0.14915	0.11991	0.432956	0.398487	0.0694782	B cell
DCAF8	0.0764957	0.40769	501113	0.286649	0.205656	0.250859	0.516198	0.569092	0.0843567	B cell
PEX19	0.00795906	0.151593	528075	-1.04224	0.0621199	0.0301638	0.288741	0.197484	0.123111	B cell
COPA	0.0654268	0.379788	500836	0.320463	0.187706	0.234394	0.484398	0.545606	0.0920305	B cell
NCSTN	0.0455211	0.326856	528324	-0.503147	0.110589	0.0780279	0.383532	0.32191	0.0898166	B cell
SLAMF6	0.197244	0.585217	525890	-0.24532	0.173473	0.146347	0.474072	0.438662	0.058763	B cell
CD84	0.41809	0.765991	521510	-0.13688	0.122765	0.111653	0.39871	0.391254	0.0280584	B cell
SLAMF1	0.357073	0.72504	510691	0.200191	0.0957479	0.11	0.373455	0.389883	0.037559	B cell
CD48	0.268793	0.654557	501564	0.034053	1.12812	1.15507	0.888435	0.924565	0.0298846	B cell
SLAMF7	0.937987	0.98483	515954	0.123559	0.0175245	0.0190916	0.151877	0.159298	0.0101365	B cell
LY9	0.745907	0.928516	512672	0.0807931	0.429186	0.453906	0.700098	0.754958	0.0343175	B cell
F11R	0.0394527	0.30996	511178	1.27321	0.00968394	0.0234059	0.114359	0.183013	0.0959862	B cell
TSTD1	0.832447	0.953159	513501	0.0105277	0.80946	0.815389	0.85855	0.874835	0.00685802	B cell
USF1	0.879221	0.969866	517258	0.0161405	0.142834	0.144441	0.429055	0.439267	0.00371325	B cell
ARHGAP30	1.56942e-05	0.0024592	561260	-0.502776	0.429875	0.303383	0.695348	0.62112	0.188923	B cell
KLHDC9	0.950706	0.986032	516299	0.0210094	0.00928853	0.00942479	0.107752	0.10633	0.00127054	B cell
PFDN2	0.115109	0.482044	529830	-0.204643	0.229876	0.199476	0.516912	0.500024	0.0595047	B cell
NIT1	0.819046	0.949972	517432	-0.0920448	0.0832082	0.0780652	0.3384	0.324321	0.015426	B cell
DEDD	0.439387	0.783781	511224	0.244612	0.105619	0.125134	0.37116	0.415168	0.05035	B cell
UFC1	0.0907574	0.436433	534884	-0.161491	0.468171	0.418592	0.69847	0.691728	0.0712297	B cell
USP21	0.778058	0.939195	517348	0.00526438	0.045948	0.046116	0.252115	0.260182	0.000658573	B cell
PPOX	0.547416	0.847613	518597	-0.0881482	0.0413403	0.0388901	0.230602	0.234509	0.0105607	B cell
B4GALT3	0.0448991	0.325657	529232	-0.413706	0.127378	0.0956216	0.407642	0.363754	0.0809305	B cell
NDUFS2	0.127424	0.499919	528133	-0.249158	0.185229	0.155849	0.478715	0.446818	0.0628483	B cell
SDHC	0.0683663	0.386624	533874	-0.238288	0.320932	0.27207	0.610265	0.569303	0.0820067	B cell
AL592295.4	0.0846995	0.424799	519871	-1.67693	0.0152335	0.00476425	0.148588	0.0760986	0.0822354	B cell
FCGR2A	0.393185	0.750529	518194	-0.213697	0.0137566	0.0118627	0.131336	0.141495	0.0140203	B cell
FCGR2B	0.521877	0.828151	522912	-0.0775417	0.399001	0.378122	0.679335	0.662298	0.031013	B cell
FCRLA	0.0506394	0.341226	540319	-0.161344	0.759009	0.6787	0.853601	0.841025	0.094583	B cell
FCRLB	0.347336	0.720016	518724	-0.293315	0.0193539	0.0157933	0.157304	0.159566	0.0225182	B cell
DUSP12	0.265399	0.652246	523729	-0.190106	0.133368	0.116903	0.414268	0.397992	0.0403095	B cell
ATF6	0.103175	0.463483	527556	-0.272278	0.150159	0.124333	0.446145	0.426063	0.0588266	B cell
UHMK1	0.229611	0.621121	528252	-0.138004	0.348083	0.316329	0.633627	0.617284	0.0505806	B cell
UAP1	0.89606	0.97344	516720	0.072824	0.0426268	0.0448338	0.236804	0.252754	0.00909424	B cell
HSD17B7	0.0402761	0.31269	526908	-0.500381	0.0808383	0.0571462	0.325803	0.291264	0.0755027	B cell
MGST3	0.214416	0.604746	503950	0.177813	0.293626	0.33214	0.570781	0.617442	0.0654975	B cell
ALDH9A1	0.361761	0.727214	523212	-0.17279	0.178236	0.158118	0.478911	0.450704	0.0429019	B cell
TMCO1	0.188213	0.580124	526262	-0.224506	0.178921	0.153136	0.479421	0.44707	0.0550932	B cell
UCK2	0.953656	0.98681	516366	0.0467305	0.0265149	0.0273878	0.181612	0.188641	0.00473952	B cell
POGK	0.842681	0.957241	517308	-0.0941173	0.0870813	0.0815817	0.338676	0.321255	0.0165401	B cell
TADA1	0.0931362	0.442208	509760	0.591116	0.0307286	0.04629	0.205419	0.247258	0.0702818	B cell
POU2F1	0.637581	0.892206	519134	-0.0952709	0.116395	0.108957	0.406088	0.398304	0.018443	B cell
CD247	0.926011	0.979118	515842	0.00498397	0.0292784	0.0293797	0.195538	0.194469	0.000519185	B cell
CREG1	0.695141	0.909663	517575	-0.0447187	0.0305411	0.029609	0.194033	0.199763	0.00475302	B cell
RCSD1	0.238921	0.631516	500900	0.0796932	0.945044	0.998716	0.889993	0.898629	0.0600954	B cell
MPZL1	0.64865	0.896253	514125	0.262657	0.0473626	0.0568202	0.247661	0.282452	0.0362727	B cell
MPC2	0.723265	0.919009	513077	0.0799485	0.223282	0.236005	0.518196	0.544004	0.0241123	B cell
DCAF6	0.517457	0.825668	512368	0.14374	0.0908793	0.1004	0.355728	0.370027	0.0263778	B cell
TIPRL	0.109785	0.474469	527462	-0.279027	0.143824	0.118532	0.419768	0.396762	0.0614442	B cell
SFT2D2	0.726995	0.921966	513213	0.0412616	0.210773	0.216888	0.515921	0.517205	0.0118424	B cell
TBX19	0.0067904	0.139415	521981	-3.3734	0.0164322	0.00158563	0.14845	0.0437991	0.122098	B cell
ATP1B1	0.840944	0.956606	515704	0.232673	0.0121397	0.0142643	0.125115	0.140974	0.0162115	B cell
NME7	0.326972	0.70071	512459	0.435946	0.0336291	0.0454934	0.217888	0.259107	0.050792	B cell
BLZF1	0.221005	0.611529	521562	-0.395747	0.0548805	0.0417144	0.272274	0.244864	0.0501136	B cell
SLC19A2	0.0323599	0.281828	508952	1.05942	0.0234749	0.0489239	0.186258	0.287151	0.111699	B cell
C1orf112	0.182056	0.571445	512668	0.96351	0.0135383	0.0264004	0.133999	0.203954	0.0790448	B cell
SELL	0.787932	0.941113	519674	-0.0375028	1.0776	1.04995	0.966805	0.984314	0.0284141	B cell
METTL18	0.466904	0.800407	513024	0.222013	0.0489737	0.057121	0.271477	0.287585	0.0293711	B cell
SCYL3	0.0307754	0.274955	524619	-0.920932	0.0476369	0.0251603	0.258608	0.188559	0.0953328	B cell
KIFAP3	0.147065	0.533247	507682	0.37749	0.0848456	0.110221	0.339785	0.39303	0.0705099	B cell
GORAB	0.974996	0.990905	516284	-0.036457	0.0363749	0.0354673	0.233665	0.225438	0.0039339	B cell
FMO4	0.0605367	0.367839	520719	-1.56378	0.0222969	0.00754225	0.190706	0.106017	0.0892815	B cell
PRRC2C	0.749253	0.929908	511956	0.0112557	1.1116	1.1203	0.901066	0.91689	0.00960123	B cell
VAMP4	0.772329	0.937475	517928	-0.0987024	0.100068	0.0934509	0.363324	0.347745	0.0184949	B cell
METTL13	0.175551	0.561546	521208	-0.505963	0.039459	0.0277867	0.230688	0.198117	0.0531758	B cell
PIGC	0.769083	0.93561	513956	0.0457903	0.157465	0.162543	0.44562	0.452278	0.0113341	B cell
SUCO	0.463705	0.797791	521771	-0.0997529	0.177431	0.165577	0.484793	0.4756	0.0246182	B cell
PRDX6	0.870063	0.967125	514438	0.0345545	0.3827	0.391977	0.643805	0.667212	0.0142209	B cell
KLHL20	0.751146	0.93038	517751	-0.136018	0.0678727	0.061766	0.306886	0.29034	0.0202861	B cell
CENPL	0.916491	0.977503	515844	0.1195	0.0249065	0.0270574	0.190638	0.205654	0.0109637	B cell
DARS2	0.132465	0.511	520117	-0.940722	0.019458	0.0101371	0.157941	0.118317	0.0643208	B cell
ZBTB37	0.021803	0.235488	525284	-0.866083	0.0487331	0.0267366	0.259093	0.197934	0.0920894	B cell
RC3H1	0.8885	0.971996	514939	-0.00177685	0.237498	0.237206	0.551984	0.538974	0.000534096	B cell
RABGAP1L	0.536627	0.840188	510280	0.087618	0.292354	0.31066	0.603789	0.620593	0.030014	B cell
CACYBP	0.00722058	0.144577	541374	-0.349543	0.295628	0.232019	0.580364	0.53755	0.112522	B cell
MRPS14	0.0121455	0.179821	529842	-0.697616	0.0864956	0.0533324	0.329639	0.265809	0.107617	B cell
KIAA0040	0.000274651	0.0197215	554960	-0.392951	0.456592	0.347727	0.714601	0.663143	0.156305	B cell
COP1	0.740439	0.926406	513995	0.156886	0.116386	0.129757	0.395273	0.432828	0.0326736	B cell
CLEC20A	0.569062	0.856513	514760	0.161861	0.0158966	0.017784	0.157829	0.157385	0.0119706	B cell
C1orf220	0.140309	0.523154	521557	-0.602954	0.0389361	0.0256357	0.231806	0.19538	0.0606287	B cell
AL449106.1	0.328974	0.70071	517953	-0.83842	0.00965366	0.00539886	0.115794	0.086218	0.0401063	B cell
RALGPS2	0.0533478	0.350048	542139	-0.0912957	1.67055	1.56811	0.935748	0.967501	0.108136	B cell
FAM20B	0.882062	0.970371	515608	0.159354	0.0349786	0.0390636	0.21948	0.237619	0.0180606	B cell
TOR3A	0.627855	0.888012	520126	-0.0697744	0.190987	0.18197	0.48005	0.475499	0.0188479	B cell
ABL2	0.304716	0.686132	511676	0.327504	0.046687	0.0585848	0.257532	0.287894	0.0442507	B cell
SOAT1	0.613019	0.878895	518656	-0.140549	0.0647966	0.0587818	0.295796	0.285696	0.0205849	B cell
TOR1AIP2	0.00108049	0.0457896	531675	-1.01493	0.0704766	0.0348756	0.304213	0.231339	0.127083	B cell
AL353708.3	0.351116	0.722212	518830	-0.408549	0.0226484	0.0170629	0.17729	0.159213	0.0326649	B cell
TOR1AIP1	0.315624	0.695384	522536	-0.23759	0.114289	0.0969352	0.387447	0.356239	0.0460922	B cell
CEP350	0.0195726	0.225288	539700	-0.250771	0.367564	0.308918	0.654429	0.632155	0.0907145	B cell
QSOX1	0.654095	0.898575	514642	0.234466	0.0275172	0.0323732	0.193801	0.214146	0.0241146	B cell
ACBD6	0.186718	0.57848	528004	-0.141812	0.250973	0.227477	0.541391	0.541139	0.0434067	B cell
XPR1	0.138063	0.519073	522581	-0.517506	0.0540532	0.0377604	0.270256	0.232419	0.0633321	B cell
STX6	0.567942	0.856513	514243	0.368638	0.0256205	0.0330795	0.183043	0.221674	0.0377023	B cell
MR1	0.245314	0.636413	511114	0.521563	0.043577	0.0625552	0.243207	0.30839	0.0706738	B cell
IER5	0.121477	0.489329	528167	-0.230675	0.176576	0.150484	0.462292	0.444119	0.0572403	B cell
GLUL	0.0452923	0.326309	505088	0.473127	0.0722937	0.100352	0.31736	0.365642	0.0836151	B cell
RNASEL	0.834435	0.95447	516926	0.0100555	0.0342678	0.0345075	0.218851	0.232649	0.00107036	B cell
RGS16	0.302511	0.684832	518502	-0.574358	0.0135142	0.00907591	0.134081	0.117205	0.0346052	B cell
DHX9	0.0890987	0.431177	530490	-0.27476	0.224542	0.185603	0.528888	0.487935	0.0756814	B cell
LAMC1	0.405623	0.761148	512916	0.311191	0.0357587	0.044367	0.225892	0.243747	0.037027	B cell
SMG7	0.907696	0.973518	517010	-0.035027	0.14627	0.142762	0.435866	0.426122	0.00811445	B cell
NCF2	0.528028	0.833428	519301	-0.164379	0.0628781	0.0561069	0.28365	0.271798	0.0242316	B cell
ARPC5	0.0856251	0.426266	536145	-0.157556	0.561527	0.503433	0.757765	0.72433	0.077886	B cell
TSEN15	0.0832834	0.42273	527187	-0.428015	0.116451	0.0865561	0.38432	0.330942	0.0816847	B cell
EDEM3	0.0620213	0.372201	527944	-0.441717	0.120635	0.0888183	0.402563	0.349031	0.0828277	B cell
FAM129A	0.311062	0.691453	519355	-0.385373	0.0255495	0.0195602	0.17988	0.163376	0.0343991	B cell
RNF2	0.142831	0.526635	524128	-0.353915	0.0832704	0.0651556	0.328308	0.300566	0.0568598	B cell
TRMT1L	0.0432082	0.32122	527106	-0.609053	0.0898118	0.058883	0.352399	0.281608	0.0941101	B cell
SWT1	0.78462	0.940944	516846	-0.119678	0.0159444	0.0146751	0.150539	0.144068	0.0085624	B cell
IVNS1ABP	0.0237003	0.246916	531198	-0.481478	0.136978	0.0981094	0.427885	0.367862	0.0954361	B cell
TPR	0.000975078	0.042577	554340	-0.309526	0.596285	0.481147	0.789598	0.747555	0.148622	B cell
ODR4	0.0482385	0.336039	525686	-0.710565	0.0703981	0.0430189	0.311793	0.240676	0.0950045	B cell
RGS1	0.796071	0.94429	515504	0.170583	0.0172998	0.0194712	0.163347	0.173897	0.0129846	B cell
AL136454.1	0.343883	0.716531	509334	0.148571	0.136095	0.150857	0.416769	0.427973	0.0350782	B cell
RGS2	0.0118915	0.179152	494440	0.367249	0.235038	0.303173	0.596276	0.65865	0.109987	B cell
UCHL5	0.899108	0.97344	515356	0.0523924	0.110893	0.114994	0.383207	0.394137	0.0105924	B cell
TROVE2	0.406894	0.761264	523360	-0.100182	0.232127	0.216555	0.533495	0.526593	0.0293252	B cell
GLRX2	0.590169	0.864503	518422	-0.0866435	0.0465887	0.0438731	0.254862	0.252808	0.0106861	B cell
CDC73	0.639552	0.893418	512728	0.100315	0.150591	0.161435	0.448402	0.459728	0.023963	B cell
ZBTB41	0.369657	0.729566	519707	-0.356422	0.0452213	0.0353223	0.260514	0.227952	0.0397122	B cell
DENND1B	0.858191	0.962683	517198	0.0730478	0.0839279	0.0882868	0.325311	0.352582	0.0129963	B cell
NEK7	0.752252	0.930753	518178	-0.0154943	0.11306	0.111853	0.391408	0.395588	0.0030738	B cell
PTPRC	0.166829	0.55235	534795	-0.0473996	1.79495	1.73693	0.891351	0.911816	0.064548	B cell
MIR181A1HG	0.837522	0.955561	516755	-0.217467	0.024716	0.0212576	0.201823	0.179641	0.0178158	B cell
ZNF281	0.0325028	0.282839	528644	-0.533522	0.106011	0.0732391	0.382581	0.324566	0.0903442	B cell
DDX59	0.185464	0.576561	523660	-0.218718	0.0915808	0.078698	0.348356	0.342311	0.0372131	B cell
GPR25	0.940679	0.9854	516379	-0.108099	0.0206873	0.0191938	0.173015	0.165235	0.00877183	B cell
KIF21B	0.032763	0.283587	525517	-0.889995	0.0582561	0.0314359	0.284501	0.201315	0.104103	B cell
TMEM9	0.70178	0.913865	517928	-0.115964	0.0543727	0.0501732	0.267511	0.257748	0.015905	B cell
CSRP1	0.766082	0.934195	514350	0.0699146	0.0920154	0.0965844	0.338047	0.345915	0.0134026	B cell
NAV1	0.256871	0.644842	518976	-0.766581	0.0181769	0.0106845	0.159966	0.124052	0.0506141	B cell
IPO9-AS1	0.254133	0.642811	518331	-0.968406	0.0119689	0.00611695	0.135498	0.0979365	0.0474669	B cell
IPO9	0.350521	0.721885	521706	-0.15853	0.0970928	0.0869891	0.355752	0.347391	0.0286419	B cell
TIMM17A	0.612986	0.878895	513022	0.167318	0.0997894	0.11206	0.362746	0.390359	0.0329039	B cell
RNPEP	0.48774	0.809845	520025	-0.125194	0.085159	0.0780807	0.336719	0.330175	0.0211689	B cell
ARL8A	0.146359	0.532177	522686	-0.436205	0.0558131	0.0412502	0.271508	0.242958	0.055674	B cell
PTPN7	0.468315	0.800866	520015	-0.256631	0.0802419	0.0671657	0.335024	0.299816	0.0405116	B cell
UBE2T	0.0267099	0.257591	520926	-2.36049	0.0159994	0.00311549	0.149318	0.0610111	0.103151	B cell
PPP1R12B	0.895668	0.97344	515640	-0.0401823	0.0418076	0.0406592	0.243546	0.229861	0.00481086	B cell
KDM5B	0.340378	0.711767	509312	0.153042	0.138991	0.154546	0.430084	0.441184	0.0358305	B cell
RABIF	0.406537	0.761264	512110	0.146261	0.0563484	0.0623606	0.272866	0.27355	0.0220138	B cell
KLHL12	0.588023	0.863069	518845	-0.0442064	0.0669183	0.0648989	0.304545	0.314586	0.00655215	B cell
ADIPOR1	0.0259024	0.254473	496949	0.371475	0.199381	0.257934	0.491089	0.564499	0.112873	B cell
CYB5R1	0.657526	0.900045	518432	-0.0989051	0.0670762	0.0626319	0.29385	0.285696	0.0152761	B cell
TMEM183A	0.574303	0.856513	520336	-0.0994408	0.157659	0.147158	0.44829	0.435	0.023675	B cell
LINC01136	0.120627	0.488267	519005	-1.34225	0.0108311	0.00427186	0.121744	0.0835909	0.0598833	B cell
BTG2	1.06769e-07	3.83508e-05	583194	-0.393878	0.901972	0.686473	0.892342	0.856024	0.245045	B cell
ATP2B4	0.10566	0.46667	509594	0.550412	0.0328611	0.0481252	0.204773	0.242671	0.0696385	B cell
LAX1	0.477993	0.806553	519390	-0.268001	0.0563962	0.0468353	0.277164	0.250969	0.0356726	B cell
ZC3H11A	0.511364	0.823877	519520	-0.201755	0.0707082	0.0614802	0.309147	0.288191	0.0305804	B cell
ZBED6	0.876363	0.969309	516908	-0.0134317	0.061385	0.0608161	0.297805	0.299182	0.00190696	B cell
SNRPE	0.575466	0.856513	510799	0.0855877	0.281875	0.299103	0.569586	0.593091	0.0297978	B cell
PPP1R15B	0.965394	0.989289	515908	0.0665575	0.0947775	0.0992524	0.352104	0.368344	0.0124982	B cell
PIK3C2B	0.100256	0.458788	524666	-0.42117	0.0818312	0.0611131	0.341618	0.301592	0.0632124	B cell
MDM4	0.641582	0.893647	510829	0.0372582	0.53672	0.550762	0.781123	0.782733	0.0179627	B cell
RBBP5	0.0100665	0.165728	527851	-1.01976	0.064085	0.0316066	0.295229	0.201073	0.122481	B cell
DSTYK	0.57008	0.856513	513378	0.133316	0.0607448	0.0666257	0.288814	0.295706	0.0201871	B cell
NUAK2	0.763821	0.933925	514043	0.145401	0.137868	0.152488	0.424984	0.463249	0.0332891	B cell
MFSD4A	0.194715	0.582318	518713	-1.06759	0.0111641	0.00532656	0.121358	0.0850746	0.0532273	B cell
ELK4	0.816766	0.9493	517668	-0.0703589	0.119723	0.114025	0.407027	0.391626	0.014192	B cell
SLC45A3	0.170948	0.556245	519189	-1.10674	0.0145858	0.0067728	0.140932	0.0934178	0.0620624	B cell
NUCKS1	0.2879	0.671153	527587	-0.100268	0.431136	0.402189	0.696938	0.693529	0.0416072	B cell
RAB29	0.0248754	0.251141	536386	-0.328161	0.271579	0.216327	0.576497	0.525494	0.0989035	B cell
SLC41A1	0.878312	0.969822	515664	0.0390068	0.0258369	0.026545	0.185371	0.186188	0.00381381	B cell
RHEX	0.16322	0.548368	521216	-0.618975	0.036068	0.0234851	0.215986	0.179504	0.061805	B cell
SRGAP2	0.0187603	0.220297	524182	-1.2196	0.035592	0.0152833	0.217792	0.147389	0.103954	B cell
IKBKE	0.967471	0.989401	516428	0.0632921	0.103511	0.108153	0.362177	0.383957	0.0125406	B cell
RASSF5	0.215533	0.60596	526908	-0.184573	0.23687	0.208424	0.539442	0.513548	0.0536457	B cell
EIF2D	0.137641	0.518669	527201	-0.256954	0.16595	0.138876	0.458414	0.434819	0.060158	B cell
MAPKAPK2	0.684752	0.906455	514370	0.275761	0.0469226	0.056806	0.249373	0.287441	0.0374756	B cell
FCMR	0.0126381	0.182985	549094	-0.127055	1.19904	1.09796	0.930021	0.939388	0.108291	B cell
PFKFB2	0.143714	0.528964	520824	-0.693692	0.0280108	0.0173182	0.190079	0.153838	0.0601148	B cell
YOD1	0.56083	0.855894	514387	0.334929	0.0233308	0.0294275	0.18831	0.211323	0.030961	B cell
CD55	0.0187259	0.220297	487780	0.188348	0.630421	0.718338	0.81773	0.85022	0.105977	B cell
CR2	0.115412	0.482197	525415	-0.444541	0.107254	0.0788123	0.390815	0.33127	0.0767751	B cell
CR1	0.0097438	0.1631	537206	-0.3998	0.215442	0.163297	0.521465	0.474453	0.103252	B cell
CD46	0.224998	0.615933	526002	-0.202964	0.210075	0.182506	0.530417	0.493662	0.0532775	B cell
MIR29B2CHG	0.330243	0.701642	522560	-0.157346	0.119214	0.106896	0.387153	0.379044	0.0320574	B cell
TRAF3IP3	0.00248785	0.0782186	552106	-0.268553	0.65756	0.545875	0.820389	0.786537	0.138165	B cell
UTP25	0.0185305	0.220104	526920	-0.688851	0.0636847	0.0395067	0.294761	0.254821	0.0860368	B cell
HHAT	0.36155	0.727214	519110	-0.427583	0.0287397	0.0213681	0.198521	0.172053	0.038919	B cell
RCOR3	0.0988492	0.454844	528545	-0.266184	0.174874	0.145411	0.476016	0.447798	0.0632206	B cell
TRAF5	5.82931e-06	0.00122169	564060	-0.525779	0.448289	0.311374	0.705215	0.625053	0.202113	B cell
LINC00467	0.544707	0.845531	513916	0.146109	0.0334199	0.0369818	0.217795	0.221097	0.0162651	B cell
LPGAT1	0.343028	0.71522	508278	0.160652	0.199433	0.222924	0.506137	0.532619	0.0455404	B cell
INTS7	0.561959	0.855894	517899	-0.402028	0.0252099	0.0190787	0.192311	0.162977	0.0336358	B cell
PPP2R5A	0.093864	0.44333	525374	-0.436555	0.0878679	0.0649253	0.33963	0.301809	0.0702677	B cell
TMEM206	0.0105799	0.169952	529611	-0.764101	0.0847189	0.0498842	0.337468	0.261406	0.11158	B cell
NENF	0.0306688	0.274595	529806	-0.481968	0.118618	0.0849306	0.39063	0.337985	0.0904331	B cell
NSL1	0.955044	0.987126	516618	0.0108733	0.182697	0.184079	0.479985	0.485948	0.00286669	B cell
TATDN3	0.210032	0.600613	507800	0.262796	0.112009	0.134389	0.381514	0.416015	0.0567582	B cell
FLVCR1-DT	0.784309	0.940944	516848	0.0227621	0.0156658	0.0159149	0.146006	0.159707	0.00164889	B cell
FLVCR1	0.918636	0.978012	515901	-0.0339884	0.016963	0.0165681	0.156387	0.146612	0.00258253	B cell
ANGEL2	0.151837	0.534376	525714	-0.309499	0.133283	0.107549	0.423209	0.388648	0.0625998	B cell
RPS6KC1	0.902067	0.97344	516800	-0.0535265	0.0699449	0.0673974	0.310375	0.302066	0.00828717	B cell
SMYD2	0.845745	0.958334	515034	0.0037835	0.0916047	0.0918453	0.356751	0.348742	0.000679744	B cell
KCTD3	0.255674	0.643748	518324	-0.7056	0.0115176	0.00706243	0.129826	0.114664	0.0357632	B cell
GPATCH2	0.0297452	0.270067	505540	0.608322	0.0515513	0.0785892	0.267213	0.322962	0.0937019	B cell
RRP15	0.00800726	0.151847	529818	-0.797907	0.0860183	0.0494763	0.347545	0.271692	0.11339	B cell
LYPLAL1	0.0196935	0.22566	533904	-0.424432	0.186401	0.138893	0.494991	0.4332	0.100301	B cell
EPRS	0.0268457	0.258191	536700	-0.356323	0.295158	0.230564	0.604299	0.528994	0.1117	B cell
BPNT1	0.189391	0.580835	522774	-0.461528	0.070959	0.0515316	0.307671	0.256806	0.0669066	B cell
IARS2	0.0471376	0.331825	530672	-0.347606	0.155904	0.122523	0.433051	0.3994	0.0792465	B cell
RAB3GAP2	0.0277433	0.262458	532906	-0.393665	0.181921	0.138477	0.482739	0.431318	0.0934559	B cell
C1orf115	0.693874	0.909363	516967	-0.232588	0.0104095	0.00885964	0.116319	0.10925	0.013617	B cell
MARC2	0.888304	0.971996	516715	0.0751908	0.0378644	0.0398901	0.224221	0.242952	0.00876392	B cell
HLX	0.128258	0.501954	520640	-0.647631	0.0248865	0.0158858	0.180591	0.158432	0.0520482	B cell
DUSP10	0.144834	0.531021	511360	0.656017	0.0234356	0.036928	0.188108	0.230736	0.0659778	B cell
TAF1A	0.0427184	0.320888	523774	-0.904466	0.043767	0.0233817	0.248441	0.180399	0.0900868	B cell
MIA3	0.0146481	0.197062	537880	-0.416021	0.273551	0.205024	0.595982	0.507133	0.121166	B cell
AL592148.3	0.678481	0.905452	517217	-0.0279341	0.0173514	0.0170186	0.158124	0.169534	0.00204975	B cell
AIDA	0.648999	0.896253	520504	-0.00104963	0.296764	0.296548	0.596197	0.624544	0.000355825	B cell
BROX	0.421665	0.768737	520650	-0.216421	0.089199	0.0767734	0.351113	0.329989	0.0361579	B cell
FAM177B	0.0247946	0.251141	503426	0.523194	0.0814669	0.117079	0.350916	0.408436	0.0955578	B cell
AL392172.1	0.51482	0.824465	520152	-0.0952616	0.103382	0.096776	0.365848	0.363545	0.0180972	B cell
DISP1	0.369939	0.729566	519059	-0.276046	0.0303586	0.0250717	0.209	0.202576	0.0255768	B cell
CAPN2	0.705535	0.91573	519402	-0.0519767	0.218348	0.210621	0.517975	0.513745	0.0149607	B cell
TP53BP2	0.713852	0.916017	518192	-0.0491182	0.0822197	0.0794675	0.330461	0.332251	0.00831194	B cell
FBXO28	0.167879	0.553488	507420	0.313793	0.0998472	0.124107	0.363421	0.403212	0.064138	B cell
DEGS1	0.601494	0.871305	520820	-0.05825	0.245227	0.235523	0.547144	0.544953	0.0177613	B cell
NVL	0.491586	0.810967	519631	-0.290856	0.0731342	0.0597811	0.326624	0.282924	0.042856	B cell
CNIH4	0.911901	0.975029	516759	0.0256954	0.0730897	0.0744031	0.310463	0.317104	0.00419799	B cell
WDR26	0.482543	0.808011	520526	-0.18956	0.109491	0.0960096	0.385525	0.355159	0.0359632	B cell
CNIH3	0.149653	0.534262	519662	-1.12402	0.0182967	0.00839479	0.16353	0.104934	0.0682134	B cell
LBR	0.0903876	0.434854	533188	-0.206723	0.362074	0.313738	0.656907	0.62372	0.0749226	B cell
SRP9	0.000756546	0.0380517	553750	-0.340996	0.508002	0.401066	0.731603	0.685597	0.149486	B cell
TMEM63A	0.0084585	0.154009	534646	-0.493286	0.157344	0.111778	0.455945	0.400079	0.104358	B cell
PYCR2	0.498631	0.81556	513720	0.415017	0.0295927	0.0394564	0.198328	0.240842	0.0459577	B cell
SDE2	0.744486	0.927806	514462	0.0903542	0.0653778	0.0696033	0.288676	0.297727	0.0144722	B cell
H3F3A	0.00925925	0.158037	551280	-0.0691005	2.23562	2.13107	0.79184	0.862084	0.127841	B cell
ACBD3	0.102049	0.461566	526514	-0.414919	0.120416	0.0903198	0.402706	0.34727	0.0784486	B cell
LIN9	0.247642	0.638667	513081	0.552688	0.0156113	0.022899	0.151378	0.177355	0.0452017	B cell
PARP1	0.000111621	0.0108645	565279	-0.262347	0.881414	0.734862	0.852065	0.83381	0.173326	B cell
ITPKB	0.366821	0.728512	519728	-0.371343	0.0452398	0.0349732	0.257041	0.221631	0.0419271	B cell
PSEN2	0.153658	0.536432	519628	-0.684085	0.0173137	0.0107761	0.151461	0.135127	0.0448447	B cell
COQ8A	0.481233	0.808011	511738	0.161294	0.100591	0.11249	0.361487	0.384156	0.032175	B cell
ZNF678	0.0537797	0.35092	523950	-0.704886	0.0486959	0.0298745	0.257984	0.208523	0.0779913	B cell
SNAP47	0.864429	0.964855	517072	0.0423241	0.0719264	0.0740678	0.310027	0.3263	0.00677665	B cell
JMJD4	0.566935	0.856513	518661	-0.127864	0.0519099	0.0475072	0.269749	0.26651	0.0163923	B cell
ARF1	0.600009	0.870933	522724	-0.0425794	0.751599	0.72974	0.816201	0.816716	0.0267745	B cell
C1orf35	0.598983	0.869871	519218	-0.0887574	0.0901127	0.0847359	0.34214	0.337713	0.0157886	B cell
MRPL55	0.848385	0.959109	517706	-0.036572	0.180481	0.175964	0.464599	0.459858	0.00975954	B cell
GUK1	0.887912	0.971996	517824	-0.0108235	0.545539	0.541462	0.731375	0.725707	0.00559067	B cell
IBA57	0.561747	0.855894	518106	-0.0825667	0.0290514	0.0274355	0.199919	0.208268	0.00796163	B cell
OBSCN	0.283279	0.66641	518409	-0.727471	0.0140053	0.00845869	0.146548	0.116932	0.0406007	B cell
TRIM11	0.0200366	0.226722	505022	0.71503	0.046943	0.0770577	0.247666	0.323202	0.108609	B cell
HIST3H2A	0.526545	0.832212	512938	0.285006	0.0597802	0.0728372	0.273341	0.315584	0.045136	B cell
RNF187	0.893488	0.972998	517346	0.00527357	0.230141	0.230984	0.526071	0.532725	0.00159474	B cell
RAB4A	0.355913	0.72504	524278	-0.113155	0.241025	0.222843	0.540265	0.53384	0.033798	B cell
CCSAP	0.429467	0.774633	513563	0.242677	0.026385	0.0312183	0.197146	0.204351	0.0241943	B cell
NUP133	0.0435159	0.322308	502218	0.451802	0.11752	0.160738	0.389125	0.462878	0.103586	B cell
ABCB10	0.676742	0.905159	517223	-0.14324	0.015443	0.0139833	0.140125	0.138433	0.0104619	B cell
TAF5L	0.0152983	0.199912	524525	-1.07878	0.0365134	0.0172864	0.222002	0.161199	0.0950868	B cell
URB2	0.754823	0.930985	517033	-0.135655	0.0208172	0.0189489	0.17464	0.168706	0.0108286	B cell
GALNT2	0.341814	0.713436	522101	-0.24011	0.117117	0.0991605	0.403745	0.370743	0.0457869	B cell
COG2	0.172218	0.557544	524341	-0.36391	0.103105	0.0801186	0.36891	0.32418	0.0650373	B cell
TTC13	0.774351	0.938247	517886	-0.0332424	0.0992445	0.0969839	0.367501	0.370754	0.00613175	B cell
ARV1	0.294694	0.676234	521443	-0.273288	0.0699868	0.0579093	0.304505	0.281632	0.0407386	B cell
C1orf131	0.294525	0.676234	523301	-0.194957	0.138478	0.120974	0.432359	0.409845	0.0412454	B cell
GNPAT	0.12495	0.496501	528835	-0.258651	0.213329	0.178315	0.515865	0.476752	0.0697323	B cell
EXOC8	0.0583208	0.360747	507828	0.621374	0.0432151	0.0664795	0.248638	0.308054	0.0856703	B cell
SPRTN	0.835291	0.954918	514956	0.01821	0.0923456	0.0935186	0.358549	0.35281	0.00329038	B cell
EGLN1	0.176895	0.562803	523180	-0.355151	0.075647	0.0591399	0.317526	0.286941	0.0537948	B cell
AL445524.1	0.326268	0.70071	517963	-1.31549	0.0090505	0.0036364	0.109552	0.0591067	0.0572772	B cell
TSNAX	0.849205	0.959643	515374	0.0694197	0.0437506	0.0459072	0.246784	0.250378	0.00869322	B cell
NTPCR	0.822581	0.950841	515015	0.0699961	0.0657413	0.0690095	0.29503	0.301233	0.0109938	B cell
PCNX2	0.755595	0.931381	517338	-0.0404156	0.0356342	0.0346498	0.2182	0.221244	0.00448878	B cell
AL355472.1	0.322525	0.697745	512522	0.277983	0.0315576	0.0382635	0.209489	0.225869	0.0311127	B cell
COA6	0.130005	0.507091	524519	-0.373707	0.0836565	0.0645659	0.327501	0.290293	0.060683	B cell
TARBP1	0.947222	0.986032	515855	0.108627	0.056028	0.0604095	0.271586	0.29325	0.0156712	B cell
IRF2BP2	0.0551559	0.355488	498544	0.284144	0.251705	0.306498	0.56047	0.619573	0.094071	B cell
TOMM20	0.187399	0.57917	499507	0.0844656	0.770395	0.816846	0.821798	0.847391	0.0558899	B cell
RBM34	0.00729091	0.145155	531824	-0.687897	0.107985	0.0670325	0.383621	0.311945	0.113935	B cell
ARID4B	0.230011	0.6216	531126	-0.0876903	0.787938	0.741472	0.862184	0.877524	0.0535482	B cell
GGPS1	0.266799	0.653293	513596	0.779595	0.0108106	0.0185579	0.120721	0.165189	0.0559755	B cell
TBCE.1	0.0447988	0.325657	519692	-2.9374	0.010869	0.00141888	0.125037	0.039193	0.0919946	B cell
B3GALNT2	0.935247	0.983707	516444	-0.0724918	0.0288617	0.0274473	0.200358	0.190944	0.00717907	B cell
LYST	0.595866	0.868343	521894	-0.0770267	0.453355	0.429785	0.742035	0.710788	0.032247	B cell
GPR137B	0.356666	0.72504	513540	0.557186	0.0175728	0.0258565	0.156228	0.195076	0.0483723	B cell
ERO1B	0.217971	0.608716	507256	0.290958	0.142426	0.174251	0.435396	0.492204	0.0696876	B cell
LGALS8	0.712336	0.916017	518398	-0.12504	0.10092	0.0925413	0.370638	0.347651	0.0231118	B cell
HEATR1	0.92552	0.978878	516649	0.0204435	0.0711393	0.0721546	0.315152	0.325327	0.00318402	B cell
MTR	0.75075	0.93038	513532	0.0488646	0.208142	0.215313	0.525654	0.525108	0.0136464	B cell
RGS7	0.641756	0.893647	514501	0.130746	0.0346169	0.0379007	0.23432	0.239095	0.0139111	B cell
FH	0.933079	0.983015	516655	0.0304484	0.0885885	0.0904781	0.343244	0.353829	0.00544387	B cell
KMO	0.0585859	0.361056	531246	-0.304841	0.211364	0.171106	0.532798	0.491431	0.0776783	B cell
OPN3	0.119538	0.48673	523070	-0.58068	0.0583663	0.0390265	0.288066	0.235521	0.0715477	B cell
CHML	0.191768	0.581445	522163	-0.457259	0.0616704	0.0449188	0.293444	0.250637	0.0600905	B cell
CEP170	0.180964	0.569719	505297	0.240801	0.183982	0.217403	0.485591	0.528522	0.0666417	B cell
SDCCAG8	0.101484	0.461085	530178	-0.286624	0.237528	0.194729	0.550348	0.495735	0.0805522	B cell
AKT3	0.898169	0.97344	515531	0.0652129	0.0643828	0.0673598	0.298682	0.309682	0.00983511	B cell
ZBTB18	0.565285	0.856513	518624	-0.166917	0.0505324	0.0450115	0.267836	0.2584	0.0208752	B cell
ADSS	0.0553819	0.355488	530938	-0.308414	0.179979	0.145338	0.472105	0.441151	0.0751121	B cell
DESI2	0.284781	0.667473	509167	0.18753	0.114921	0.130873	0.401551	0.417632	0.0391547	B cell
COX20	0.644857	0.89442	519723	-0.0490759	0.170914	0.165198	0.465329	0.463104	0.0123054	B cell
HNRNPU	0.346735	0.720016	528337	-0.0564579	0.978003	0.940469	0.910211	0.925021	0.0409945	B cell
AL356512.1	0.574305	0.856513	517616	-0.237424	0.0185464	0.0157321	0.162403	0.157157	0.0175308	B cell
EFCAB2	0.140968	0.524178	522283	-0.47721	0.0502437	0.0360933	0.263682	0.230847	0.0560766	B cell
SMYD3	0.446476	0.78827	520880	-0.143126	0.112003	0.101425	0.394988	0.382177	0.0270945	B cell
TFB2M	0.570534	0.856513	519262	-0.160479	0.0839508	0.0751131	0.341143	0.320703	0.0264664	B cell
CNST	0.621653	0.884039	511258	0.0664081	0.329989	0.345533	0.632484	0.649054	0.0243453	B cell
SCCPDH	0.034401	0.290727	523681	-1.17506	0.0356047	0.0157681	0.209869	0.133552	0.106646	B cell
AHCTF1	0.434436	0.779161	521475	-0.0765571	0.132072	0.125247	0.417047	0.427601	0.0162177	B cell
ZNF670	0.0688065	0.387165	511854	1.16645	0.0103808	0.0233005	0.121864	0.187056	0.086888	B cell
ZNF669	0.481617	0.808011	511892	0.233158	0.0931239	0.109458	0.346323	0.384092	0.0453238	B cell
ZNF124	0.538979	0.841454	518958	-0.0296606	0.0520647	0.0510053	0.256442	0.272004	0.00404138	B cell
AL390728.6	0.367583	0.728512	519274	-0.375431	0.0317335	0.0244626	0.207061	0.18475	0.0364811	B cell
AL390728.5	0.0917802	0.438742	520980	-1.09119	0.024004	0.0112668	0.181267	0.118442	0.0788856	B cell
ZNF496	0.45221	0.791446	514347	0.632436	0.0110851	0.017184	0.114743	0.155243	0.0466288	B cell
TRIM58	0.778106	0.939195	516868	-0.356533	0.0184782	0.0144322	0.177998	0.141176	0.0244219	B cell
SH3BP5L	0.240605	0.633418	518889	-0.824554	0.0163333	0.00922271	0.150741	0.11911	0.0507302	B cell
ZNF672	0.233494	0.626305	510202	0.467149	0.0570917	0.0789221	0.269852	0.332556	0.0742533	B cell
ZNF692	0.434758	0.779362	512484	0.194187	0.0545344	0.0623917	0.275177	0.287346	0.0280994	B cell
PGBD2	0.385403	0.743095	519427	-0.187071	0.0386958	0.0339899	0.228976	0.229267	0.0205426	B cell
SH3YL1	0.138769	0.52042	527026	-0.21985	0.162326	0.139382	0.455373	0.443112	0.0508744	B cell
ACP1	0.780529	0.94046	513268	0.0266149	0.366632	0.373459	0.641786	0.645303	0.0106156	B cell
TMEM18	0.69428	0.909366	512984	0.0825195	0.186754	0.197747	0.482259	0.499928	0.0224951	B cell
EIPR1	0.171798	0.557114	524036	-0.367887	0.0918176	0.071151	0.342844	0.302203	0.0628595	B cell
TRAPPC12	0.0653813	0.379788	524864	-0.473767	0.0655243	0.0471828	0.297424	0.269823	0.0637341	B cell
ADI1	0.025741	0.254433	531884	-0.454435	0.150234	0.10964	0.43565	0.382009	0.0973212	B cell
AC231981.1	0.171943	0.557114	519182	-1.08108	0.0147677	0.00698035	0.141874	0.0979187	0.0609411	B cell
RNASEH1	0.701123	0.913398	513206	0.102084	0.169775	0.182223	0.465409	0.491177	0.026215	B cell
RNASEH1-AS1	0.481737	0.808011	512394	0.214104	0.069613	0.0807499	0.302621	0.329353	0.0356358	B cell
RPS7	0.0018813	0.0652682	474221	0.0156089	3.6282	3.66767	0.576161	0.608398	0.0671233	B cell
RSAD2	0.327619	0.70071	517958	-1.05121	0.0104907	0.00506244	0.124119	0.083354	0.0488322	B cell
RNF144A	0.19454	0.582318	518714	-1.02975	0.0107164	0.0052488	0.116992	0.0845535	0.051365	B cell
ID2	0.327619	0.70071	517958	-1.06311	0.00997583	0.00477442	0.11752	0.0804427	0.0492251	B cell
KIDINS220	0.91189	0.975029	516898	0.0089391	0.121746	0.122503	0.405872	0.412746	0.00185299	B cell
ITGB1BP1	0.557773	0.854337	521062	-0.106829	0.211814	0.196696	0.516016	0.49597	0.029708	B cell
CPSF3	0.475036	0.805081	519646	-0.0286025	0.0622574	0.0610352	0.28399	0.306728	0.00417985	B cell
IAH1	0.144639	0.530607	528042	-0.230449	0.199195	0.169788	0.490009	0.460737	0.061308	B cell
ADAM17	0.052732	0.347753	530798	-0.336368	0.182702	0.144706	0.494317	0.450477	0.0793276	B cell
YWHAQ	0.65763	0.900045	521024	-0.04671	0.443835	0.429695	0.696257	0.691314	0.0203604	B cell
TAF1B	0.883645	0.970827	515412	0.0485925	0.0675964	0.069912	0.301603	0.301744	0.00767615	B cell
AC010969.2	0.662073	0.900631	515257	0.25118	0.0102769	0.0122313	0.123601	0.128545	0.015585	B cell
AC104794.2	0.99463	0.996947	516187	-0.0329236	0.0150808	0.0147405	0.141791	0.137084	0.00242848	B cell
KLF11	0.0315725	0.277268	505865	0.725058	0.0499413	0.0825513	0.260886	0.343718	0.111126	B cell
HPCAL1	0.204245	0.594942	527190	-0.167084	0.229215	0.204148	0.518277	0.504466	0.0488305	B cell
ODC1	0.0493704	0.33698	494369	0.198353	0.445004	0.510592	0.708555	0.744096	0.0908967	B cell
NOL10	0.443902	0.786339	520312	-0.0951695	0.0799055	0.0748045	0.325865	0.328201	0.0156133	B cell
PDIA6	0.00971491	0.162876	541538	-0.32739	0.334985	0.266975	0.615839	0.568751	0.113483	B cell
PQLC3	0.38887	0.747313	522190	-0.128087	0.137747	0.126045	0.41475	0.407846	0.028385	B cell
ROCK2	0.983929	0.992783	516076	0.0717679	0.0561229	0.0589854	0.281975	0.29574	0.00997337	B cell
E2F6	0.565569	0.856513	517369	-0.476627	0.0118382	0.00850762	0.127196	0.106743	0.0277032	B cell
LPIN1	0.965737	0.989289	515910	-0.0032775	0.0998266	0.0996001	0.371224	0.365425	0.000613656	B cell
TRIB2	0.168314	0.554195	524416	-0.355421	0.11025	0.0861757	0.397622	0.347964	0.0632743	B cell
NBAS	0.538552	0.841454	520072	-0.126038	0.114754	0.105154	0.39359	0.37781	0.0247433	B cell
DDX1	0.327119	0.70071	520566	-0.290836	0.0582152	0.0475867	0.288135	0.265275	0.0379439	B cell
FAM49A	0.241243	0.633823	506870	0.20345	0.172259	0.198347	0.472039	0.503439	0.053947	B cell
SMC6	0.0861854	0.427541	534300	-0.188882	0.42174	0.369986	0.697662	0.671732	0.0751764	B cell
GEN1	0.635172	0.891207	518686	-0.107443	0.0751234	0.069732	0.321702	0.3118	0.0169453	B cell
RDH14	0.00427158	0.10869	495415	0.55546	0.13077	0.192185	0.418537	0.504172	0.13609	B cell
LINC00954	0.109063	0.473162	521915	-0.773483	0.0383188	0.0224167	0.230908	0.175523	0.0747938	B cell
TTC32	0.0314391	0.277043	502014	0.469012	0.104234	0.144277	0.368873	0.435705	0.101561	B cell
WDR35	0.259254	0.646127	519891	-0.620179	0.0310549	0.020204	0.210389	0.163323	0.0557201	B cell
LAPTM4A	0.0206017	0.229357	491950	0.264479	0.353398	0.424503	0.634839	0.688047	0.108637	B cell
PUM2	0.970367	0.990049	516474	-0.0182178	0.2037	0.201144	0.517764	0.509065	0.00496666	B cell
RHOB	0.277899	0.663775	505498	0.166702	0.345254	0.387544	0.696569	0.740834	0.0593257	B cell
HS1BP3	0.882546	0.970533	516792	-0.0232283	0.0433408	0.0426485	0.235359	0.23517	0.002942	B cell
LDAH	0.910185	0.97466	516670	-0.0540401	0.0517696	0.0498663	0.267794	0.263247	0.00715088	B cell
ATAD2B	0.238471	0.631278	506438	0.223315	0.198227	0.231413	0.511474	0.557639	0.062783	B cell
UBXN2A	0.00698975	0.142396	532904	-0.630722	0.122076	0.0788434	0.403625	0.337238	0.113463	B cell
WDCP	0.574899	0.856513	517438	-0.239669	0.0146372	0.0123968	0.146373	0.143438	0.0154166	B cell
SF3B6	0.0658489	0.380071	536076	-0.208711	0.433153	0.374811	0.680363	0.641575	0.0875154	B cell
FAM228B	0.257965	0.64586	521122	-0.315538	0.0518064	0.0416291	0.258449	0.240839	0.0403472	B cell
ITSN2	0.115828	0.48317	535888	-0.108564	0.796926	0.739157	0.853729	0.850045	0.0677717	B cell
NCOA1	0.0705792	0.391594	526993	-0.580721	0.108922	0.0728285	0.384372	0.302251	0.101115	B cell
PTRHD1	0.0453948	0.326309	534672	-0.2741	0.276504	0.228659	0.56359	0.526058	0.0869336	B cell
CENPO	0.150823	0.534347	519652	-0.996006	0.0197702	0.00991252	0.173899	0.125278	0.0623487	B cell
ADCY3	0.483494	0.808544	518822	-0.202914	0.037031	0.0321723	0.222985	0.212566	0.0221568	B cell
DNAJC27	0.977415	0.991872	516297	0.0762611	0.0511998	0.053979	0.263567	0.281626	0.0102853	B cell
POMC	0.768578	0.935407	518011	-0.00111017	0.109347	0.109263	0.384928	0.394527	0.00021655	B cell
DNMT3A	0.985578	0.993326	516095	0.232077	0.0416394	0.0489065	0.235733	0.276102	0.0289487	B cell
DTNB	0.470594	0.802353	520011	-0.157912	0.0741916	0.0664996	0.308852	0.300043	0.0251617	B cell
AC104699.1	0.0704854	0.391594	510554	0.908965	0.0154558	0.0290213	0.132644	0.189099	0.0873077	B cell
ASXL2	0.129167	0.504759	526445	-0.283424	0.137594	0.113053	0.429003	0.397267	0.0587339	B cell
RAB10	0.626308	0.887251	519998	-0.0606881	0.180571	0.173132	0.478345	0.475044	0.0155888	B cell
HADHA	0.771628	0.937187	519413	-0.0184674	0.466426	0.460493	0.698173	0.711198	0.00844006	B cell
HADHB	0.231877	0.623558	526560	-0.148269	0.234049	0.21119	0.533153	0.52444	0.0431279	B cell
SELENOI	0.0129525	0.184644	527384	-0.933695	0.06629	0.0347039	0.30806	0.222578	0.112699	B cell
SLC35F6	0.0898283	0.432757	522134	-0.740318	0.0359983	0.0215489	0.219518	0.173291	0.0708079	B cell
MAPRE3	0.569791	0.856513	517356	-0.307502	0.0111715	0.00902698	0.120569	0.11325	0.0181762	B cell
TMEM214	0.859649	0.963128	516958	-0.000485786	0.0503764	0.0503595	0.262003	0.266911	6.42952e-05	B cell
AGBL5	0.836984	0.955561	515514	0.208528	0.0240749	0.0278188	0.183269	0.200638	0.0197342	B cell
OST4	0.00238494	0.0765696	554980	-0.204704	0.897417	0.778703	0.855412	0.838331	0.139779	B cell
KHK	0.15012	0.534347	519658	-1.07148	0.0172914	0.00822781	0.154407	0.102403	0.0657065	B cell
PREB	0.931565	0.982404	515668	0.0968218	0.0872354	0.0932909	0.337001	0.356061	0.0176034	B cell
SLC5A6	0.0354527	0.295493	525771	-0.6389	0.0592743	0.0380661	0.274164	0.229136	0.0819362	B cell
ATRAID	0.241936	0.634088	503836	0.140158	0.378732	0.417373	0.657951	0.692835	0.0576091	B cell
CAD	0.621324	0.884039	514398	0.300985	0.0309827	0.0381702	0.206216	0.236315	0.0330391	B cell
MPV17	0.445772	0.787556	521260	-0.132459	0.123143	0.11234	0.396678	0.384817	0.0275267	B cell
GTF3C2	0.61881	0.882264	518964	-0.0573424	0.0839669	0.0806949	0.331486	0.338894	0.00979113	B cell
EIF2B4	0.633924	0.89045	518417	-2.11521e-05	0.0571619	0.0571611	0.271022	0.286077	3.03054e-06	B cell
SNX17	0.00256855	0.0789491	546696	-0.37044	0.369101	0.285517	0.640131	0.585018	0.134633	B cell
ZNF513	0.356127	0.72504	518038	-0.54683	0.0108446	0.0074234	0.115764	0.107509	0.0303145	B cell
PPM1G	0.0166321	0.207891	539758	-0.322416	0.337138	0.269619	0.620854	0.562071	0.11247	B cell
NRBP1	0.149497	0.534262	506252	0.286581	0.119324	0.145545	0.397465	0.430162	0.0640238	B cell
KRTCAP3	0.513166	0.824118	514113	0.307153	0.0225815	0.0279393	0.176116	0.196084	0.0291874	B cell
IFT172	0.830289	0.952243	516809	-0.0969297	0.0230107	0.0215155	0.179974	0.172267	0.00843638	B cell
ZNF512	0.869085	0.966549	517007	-0.0254049	0.0666458	0.0654825	0.297365	0.297912	0.00390949	B cell
GPN1	0.782897	0.940944	517600	0.0248085	0.0701315	0.071348	0.305266	0.317003	0.00392962	B cell
SUPT7L	0.96656	0.989289	515892	0.0535066	0.11857	0.12305	0.394663	0.408385	0.0112096	B cell
SLC4A1AP	0.290832	0.673813	522590	-0.176304	0.103676	0.0917498	0.368685	0.35998	0.0326232	B cell
MRPL33	0.0215007	0.23397	496260	0.358752	0.200281	0.256823	0.492735	0.554936	0.109574	B cell
RBKS	0.5775	0.856993	513856	0.270421	0.0416325	0.0502155	0.239482	0.270077	0.0342032	B cell
BABAM2	0.0428278	0.320888	506923	0.646044	0.0444866	0.0696159	0.247255	0.307729	0.0928596	B cell
PPP1CB	0.611809	0.878358	512296	0.132851	0.160821	0.176334	0.453482	0.484467	0.0333684	B cell
TRMT61B	0.403508	0.759857	511477	0.279418	0.0776628	0.0942598	0.321123	0.360094	0.0494409	B cell
WDR43	0.037964	0.304464	534460	-0.277304	0.253469	0.209146	0.552582	0.526081	0.0816007	B cell
CLIP4	0.608719	0.875673	514826	0.406461	0.0154815	0.0205196	0.148618	0.18035	0.0313358	B cell
YPEL5	0.00019779	0.0154822	473158	0.335365	0.494303	0.623661	0.73629	0.79937	0.17029	B cell
LBH	0.148088	0.53389	533858	-0.114993	0.710625	0.656182	0.826317	0.830141	0.0657766	B cell
LCLAT1	0.944825	0.985709	516500	-0.0866199	0.0607962	0.0572534	0.291274	0.273833	0.0124261	B cell
EHD3	0.0493993	0.33698	524665	-0.713556	0.0512701	0.0312653	0.255325	0.203434	0.0840791	B cell
MEMO1	0.0122419	0.180995	530491	-0.664462	0.102189	0.0644735	0.372765	0.299975	0.108289	B cell
DPY30	0.978708	0.992128	515965	0.00318339	0.159746	0.160099	0.44379	0.443702	0.000795203	B cell
SPAST	0.771748	0.937224	517708	-0.075945	0.0783075	0.074292	0.333549	0.325805	0.0121398	B cell
AL121658.1	0.220435	0.610891	518800	-0.903004	0.0128698	0.00688244	0.127866	0.0957679	0.0510381	B cell
SLC30A6	0.498242	0.815466	519244	-0.237431	0.0561652	0.0476424	0.278218	0.253287	0.0316249	B cell
YIPF4	0.689384	0.907793	519558	-0.0599749	0.219668	0.210723	0.526331	0.515608	0.0171193	B cell
AL133245.1	0.0657929	0.380071	519778	-1.95812	0.0136358	0.00350937	0.144719	0.0687194	0.0824172	B cell
BIRC6	0.281783	0.66561	527003	-0.125416	0.359918	0.329951	0.661732	0.641448	0.0457863	B cell
TTC27	0.373874	0.732967	511552	0.256478	0.0678586	0.0810611	0.307946	0.336164	0.0414644	B cell
RASGRP3	0.98239	0.992369	516339	0.00561019	0.173385	0.17406	0.481595	0.483515	0.00140073	B cell
FAM98A	0.0422084	0.318746	524838	-0.602852	0.0530819	0.0349518	0.267977	0.231157	0.0710097	B cell
CRIM1	0.165701	0.550982	519740	-0.958135	0.0220947	0.0113726	0.189435	0.132115	0.0627011	B cell
FEZ2	0.258738	0.646127	522930	-0.225708	0.105913	0.0905743	0.382947	0.362182	0.0408389	B cell
STRN	0.622365	0.884584	518258	-0.152698	0.0470731	0.0423454	0.250634	0.238954	0.0191804	B cell
HEATR5B	0.208107	0.599732	524908	-0.279543	0.145726	0.120057	0.444002	0.398843	0.0599369	B cell
GPATCH11	0.0180089	0.215799	534404	-0.44389	0.187336	0.13772	0.485529	0.422319	0.106991	B cell
EIF2AK2	0.752246	0.930753	518920	-0.0164394	0.231125	0.228507	0.536032	0.544999	0.00485592	B cell
CEBPZOS	0.78948	0.941628	513852	0.0497503	0.221378	0.229146	0.516622	0.529135	0.0149035	B cell
CEBPZ	0.145831	0.531643	528420	-0.207361	0.227628	0.197153	0.538306	0.513901	0.0575389	B cell
NDUFAF7	0.841375	0.956786	517094	0.00712468	0.0527807	0.053042	0.264498	0.268897	0.00098199	B cell
PRKD3	0.863681	0.964775	517710	0.000510384	0.252804	0.252893	0.562868	0.575299	0.000157655	B cell
CDC42EP3	0.444283	0.786512	511001	0.141088	0.118732	0.13093	0.398223	0.412101	0.0302473	B cell
RMDN2	0.630056	0.888726	518212	-0.172012	0.0460003	0.0408301	0.247822	0.232232	0.0213366	B cell
ATL2	0.324023	0.699544	520824	-0.319372	0.062168	0.0498226	0.296538	0.260913	0.0434373	B cell
HNRNPLL	0.169673	0.555468	512913	0.880097	0.0115564	0.0212695	0.130075	0.180548	0.0646527	B cell
GALM	0.142308	0.525388	521530	-0.562388	0.0375536	0.0254306	0.22087	0.188909	0.0577533	B cell
SRSF7	0.0117356	0.17879	548592	-0.171343	0.94716	0.841093	0.886945	0.861943	0.120804	B cell
GEMIN6	0.831697	0.952894	515299	0.0491527	0.0448217	0.046375	0.256115	0.256232	0.0060642	B cell
DHX57	0.297236	0.679692	511692	0.339243	0.0451259	0.0570884	0.252919	0.283339	0.0452633	B cell
MORN2	0.314072	0.694087	518610	-0.872339	0.0160792	0.00878341	0.145737	0.102166	0.0553952	B cell
SOS1	0.849622	0.959643	517216	-0.0584691	0.0812564	0.0780291	0.333582	0.323669	0.00977841	B cell
MAP4K3	0.901492	0.97344	516470	-0.0691128	0.0161038	0.0153505	0.155157	0.153498	0.00487362	B cell
AC007388.1	0.773574	0.938038	514826	0.0752145	0.0569886	0.0600385	0.284579	0.287038	0.0106839	B cell
THUMPD2	0.291155	0.673813	510596	0.384579	0.0647779	0.0845662	0.289959	0.342369	0.0638592	B cell
AC083949.1	0.730695	0.923716	517210	-0.26377	0.0234005	0.0194905	0.180972	0.15541	0.0227068	B cell
EML4	0.141688	0.524876	534290	-0.115917	0.728393	0.672158	0.818994	0.840626	0.0680105	B cell
COX7A2L	0.0579404	0.360747	536914	-0.192215	0.455034	0.398273	0.694393	0.675212	0.0825558	B cell
MTA3	0.627487	0.887955	517975	-0.00811489	0.0362136	0.0360105	0.223038	0.235772	0.000892024	B cell
ZFP36L2	0.0167299	0.20837	484035	0.0760922	1.67104	1.76154	1.04431	1.06288	0.0861064	B cell
THADA	0.701882	0.913865	513714	0.16172	0.111088	0.124266	0.385258	0.42207	0.0330326	B cell
DYNC2LI1	0.350235	0.721687	518955	-0.569058	0.0252681	0.0170321	0.187892	0.149233	0.0470776	B cell
LRPPRC	0.743071	0.927139	513300	0.0464075	0.230468	0.238002	0.535598	0.544602	0.0139814	B cell
PPM1B	0.964245	0.989289	516530	-0.0129096	0.189652	0.187963	0.492761	0.49119	0.00343254	B cell
SLC3A1	0.78862	0.941379	515381	0.153418	0.0209151	0.0232618	0.168733	0.178693	0.0136128	B cell
PREPL	0.887701	0.971996	515465	0.107328	0.0661753	0.0712861	0.306113	0.328318	0.016261	B cell
CAMKMT	0.802358	0.944951	514864	0.125342	0.0685034	0.0747211	0.30274	0.319731	0.0201241	B cell
SRBD1	0.775242	0.938247	517665	-0.0731213	0.0766558	0.0728674	0.327738	0.321553	0.0116379	B cell
PRKCE	0.557722	0.854337	511635	0.154631	0.171944	0.191397	0.475915	0.515013	0.0396706	B cell
ATP6V1E2	0.904611	0.97344	516552	0.0970617	0.0244907	0.026195	0.177901	0.195841	0.00923435	B cell
RHOQ	0.145595	0.531643	526862	-0.299155	0.161314	0.131104	0.455973	0.411104	0.068607	B cell
PIGF	0.340117	0.711363	521661	-0.180741	0.0970378	0.0856115	0.369267	0.35627	0.0313361	B cell
CRIPT	0.530629	0.835275	519252	-0.0221234	0.060665	0.0597418	0.276035	0.289058	0.00328772	B cell
SOCS5	0.309848	0.691002	519363	-0.469727	0.0278858	0.0201364	0.195037	0.167328	0.0417699	B cell
MCFD2	0.724166	0.919753	518548	-0.0346191	0.126592	0.12359	0.405516	0.411388	0.00736321	B cell
TTC7A	0.251254	0.640837	507852	0.259756	0.139894	0.167491	0.426481	0.47234	0.0622188	B cell
CALM2	0.958371	0.988033	515502	0.00128137	0.873883	0.87466	0.871722	0.866684	0.000892635	B cell
MSH2	0.0208396	0.230111	527798	-0.681629	0.0767358	0.0478418	0.319472	0.261172	0.0963882	B cell
KCNK12	0.269971	0.655705	513613	0.605627	0.0107789	0.0164016	0.121459	0.144139	0.0432213	B cell
MSH6	0.0461955	0.328955	525823	-0.547867	0.0715337	0.0489312	0.314279	0.274061	0.0752402	B cell
FBXO11	0.764518	0.933981	518342	-0.0235427	0.149725	0.147302	0.440522	0.442827	0.00549099	B cell
FOXN2	0.00648892	0.137967	536208	-0.554101	0.169977	0.115768	0.466035	0.388993	0.123251	B cell
AC093635.1	0.952615	0.986397	516294	0.147996	0.0108887	0.0120649	0.12576	0.13692	0.00905584	B cell
PPP1R21	0.420695	0.768046	520474	-0.179221	0.0793505	0.0700808	0.326139	0.31835	0.0286675	B cell
ASB3	0.0488552	0.336749	525514	-0.601588	0.0690368	0.0454972	0.309013	0.262133	0.0803452	B cell
ERLEC1	0.159282	0.545393	526333	-0.254353	0.153323	0.128541	0.441075	0.410613	0.0575882	B cell
PSME4	0.0357891	0.296232	530962	-0.460335	0.157901	0.114765	0.460491	0.389603	0.098874	B cell
ACYP2	0.148396	0.534243	528406	-0.226665	0.227572	0.194485	0.535592	0.499414	0.0632834	B cell
SPTBN1	0.610914	0.877673	510948	0.0589849	0.357546	0.372468	0.651722	0.658597	0.0228082	B cell
EML6	0.328938	0.70071	520049	-0.276064	0.0429709	0.0354872	0.242623	0.228296	0.0315029	B cell
RTN4	0.597211	0.868429	521264	-0.0465671	0.300413	0.290871	0.593311	0.596563	0.0160506	B cell
RPS27A	3.8412e-09	2.41014e-06	436670	0.0290697	4.15019	4.23466	0.573009	0.54175	0.150323	B cell
MTIF2	0.828048	0.951409	517278	0.0142063	0.0663481	0.0670047	0.294038	0.307623	0.00219581	B cell
AC012358.3	0.192444	0.581587	518726	-1.4426	0.0115489	0.00424886	0.12495	0.0691737	0.0674608	B cell
CCDC88A	0.0211463	0.232764	527930	-0.64208	0.0776886	0.0497819	0.321126	0.271963	0.0917011	B cell
CFAP36	0.148807	0.534262	523090	-0.471731	0.063318	0.0456585	0.285467	0.242533	0.0652176	B cell
PPP4R3B	0.195724	0.583343	503156	0.150784	0.328545	0.364741	0.630104	0.655701	0.0566062	B cell
AC015982.1	0.793895	0.943441	517435	-0.0570496	0.0630425	0.0605982	0.296241	0.290666	0.00830703	B cell
PNPT1	0.00575936	0.129466	532010	-0.759469	0.103807	0.0613203	0.373329	0.29015	0.122914	B cell
VRK2	0.0141631	0.194139	533883	-0.493836	0.161775	0.114882	0.455904	0.39078	0.108158	B cell
FANCL	0.97564	0.991007	516295	0.0411509	0.0433545	0.044609	0.247658	0.256422	0.00500068	B cell
BCL11A	0.05266	0.347715	539748	-0.169217	0.70322	0.625391	0.839667	0.805047	0.0940694	B cell
PAPOLG	0.182969	0.572862	522072	-0.54948	0.05815	0.039732	0.287749	0.229301	0.0686849	B cell
REL	0.848527	0.959109	513626	-0.00586647	1.28517	1.27996	0.93406	0.948914	0.00555152	B cell
PUS10	0.675765	0.904813	514586	0.234672	0.0345603	0.040665	0.217189	0.24221	0.0269492	B cell
PEX13	0.364811	0.728281	519292	-0.434043	0.0332871	0.0246386	0.215802	0.183311	0.0422526	B cell
KIAA1841	0.917949	0.977635	516403	-0.159507	0.0129388	0.0115845	0.132698	0.121296	0.0105224	B cell
C2orf74	0.286517	0.669436	522530	-0.210046	0.0957144	0.082746	0.345423	0.331105	0.0381052	B cell
USP34	0.0751234	0.404973	533700	-0.218054	0.342779	0.294695	0.643944	0.613213	0.0759568	B cell
AC016727.1	0.801709	0.944688	517176	0.0107402	0.0399082	0.0402065	0.227766	0.23713	0.00128991	B cell
XPO1	0.139703	0.522431	529690	-0.193721	0.279938	0.244764	0.5875	0.564382	0.0607224	B cell
FAM161A	0.643364	0.894345	514890	0.433741	0.0172688	0.0233255	0.152071	0.191291	0.0362088	B cell
CCT4	0.108337	0.472156	532956	-0.191792	0.39608	0.346775	0.666004	0.631198	0.0754276	B cell
COMMD1	0.1575	0.543507	528513	-0.178905	0.234516	0.207165	0.524996	0.511827	0.0525686	B cell
B3GNT2	0.390867	0.748592	511753	0.301164	0.0657236	0.0809805	0.30039	0.341129	0.0483302	B cell
EHBP1	0.904841	0.97344	516743	-0.0369258	0.0631491	0.0615533	0.300632	0.296517	0.00533432	B cell
WDPCP	0.376369	0.735146	519311	-0.236434	0.035103	0.0297969	0.224724	0.216626	0.0239189	B cell
MDH1	0.124526	0.495527	531178	-0.17108	0.311787	0.276922	0.586035	0.574787	0.0599044	B cell
UGP2	0.00266344	0.0809733	540584	-0.480559	0.214167	0.153493	0.50904	0.455042	0.123757	B cell
VPS54	0.348496	0.720943	518844	-0.490249	0.0220459	0.0156945	0.172335	0.147558	0.0387665	B cell
PELI1	4.96495e-12	4.74468e-09	435756	0.621702	0.503695	0.77503	0.782247	0.918703	0.325338	B cell
AC012368.1	0.163227	0.548368	509120	0.465484	0.0613332	0.0846877	0.293727	0.351832	0.0739288	B cell
AC008074.3	0.875029	0.968956	516575	-0.166425	0.0179202	0.0159678	0.163789	0.148452	0.0123235	B cell
AFTPH	0.292805	0.675288	526532	-0.132726	0.330909	0.301824	0.625859	0.601293	0.04713	B cell
SERTAD2	0.401185	0.758091	522362	-0.146893	0.159879	0.144402	0.453787	0.433206	0.0346655	B cell
LINC01800	0.764056	0.933925	515326	0.0604268	0.0204498	0.0213245	0.175375	0.170344	0.00503936	B cell
LINC02245	0.718821	0.917465	517302	-0.186514	0.0250051	0.0219726	0.183911	0.172774	0.0168492	B cell
SLC1A4	0.513781	0.824118	514116	0.308165	0.023919	0.0296149	0.186003	0.215288	0.0289042	B cell
LINC02576	0.169045	0.55509	519712	-0.68519	0.0191189	0.0118905	0.16115	0.135768	0.0474027	B cell
CEP68	0.000320656	0.0217467	497093	1.02417	0.0558943	0.113677	0.274961	0.401353	0.177133	B cell
RAB1A	0.68163	0.905968	519054	-0.0417366	0.14195	0.137903	0.433496	0.432098	0.00934829	B cell
ACTR2	0.411133	0.763592	526238	-0.0704426	0.689087	0.65625	0.80316	0.815195	0.0406652	B cell
ETAA1	0.94833	0.986032	516426	0.0969043	0.0406995	0.0435272	0.240901	0.263157	0.0113491	B cell
C1D	0.180663	0.569096	505680	0.254429	0.165163	0.197017	0.457222	0.502144	0.0672157	B cell
PNO1	0.330671	0.701941	510907	0.334481	0.0700817	0.0883677	0.302018	0.348278	0.0572393	B cell
PPP3R1	0.684416	0.906455	513790	0.188161	0.0938885	0.106968	0.365021	0.403422	0.0344826	B cell
PLEK	3.15896e-05	0.0043126	557423	-0.561832	0.378658	0.256519	0.676271	0.573768	0.190481	B cell
APLF	0.990498	0.995518	516133	0.049097	0.0227342	0.0235212	0.179235	0.18383	0.00435032	B cell
ARHGAP25	0.0206772	0.229523	541375	-0.248098	0.463413	0.390196	0.721835	0.681466	0.103479	B cell
GFPT1	0.116566	0.48386	508804	0.533031	0.0497065	0.0719236	0.264061	0.318269	0.0780115	B cell
NFU1	0.313154	0.693075	509214	0.218946	0.122183	0.142206	0.39585	0.427374	0.0491385	B cell
AAK1	0.96475	0.989289	516041	0.074246	0.0208091	0.0219081	0.171826	0.176588	0.00633187	B cell
ANXA4	0.201666	0.591164	527078	-0.221261	0.241325	0.207012	0.565668	0.52261	0.0623258	B cell
GMCL1	0.246728	0.637719	524280	-0.221355	0.14571	0.124984	0.439669	0.412971	0.0481732	B cell
SNRNP27	0.74594	0.928516	513659	0.121533	0.163816	0.178214	0.448085	0.482668	0.0312419	B cell
MXD1	0.200546	0.589855	522336	-0.397015	0.0654942	0.0497381	0.296631	0.261323	0.0553993	B cell
PCBP1	0.172621	0.557761	497932	0.0503758	1.32995	1.37721	0.887338	0.903593	0.0529084	B cell
C2orf42	0.0718697	0.395905	521900	-0.889421	0.0296788	0.0160215	0.197718	0.154382	0.074515	B cell
TIA1	0.00707499	0.143576	538676	-0.419101	0.221203	0.165436	0.512402	0.460026	0.112852	B cell
PCYOX1	0.867803	0.966549	515620	0.156966	0.0276445	0.030822	0.20176	0.217817	0.015299	B cell
SNRPG	0.349813	0.721687	526006	-0.100859	0.389921	0.363593	0.655282	0.644145	0.0404251	B cell
FAM136A	0.277145	0.663312	524200	-0.154008	0.16159	0.145229	0.452602	0.44484	0.0363722	B cell
ADD2	0.308274	0.688889	512413	0.415878	0.0320908	0.0428126	0.215433	0.24879	0.0470215	B cell
TEX261	0.282303	0.66561	519284	-0.800606	0.0259031	0.0148712	0.196867	0.138341	0.061976	B cell
NAGK	0.851692	0.961211	514714	0.0176559	0.176788	0.178965	0.482996	0.483806	0.00450426	B cell
MCEE	0.421229	0.768343	520025	-0.301239	0.0636238	0.0516342	0.295391	0.261717	0.0422593	B cell
MPHOSPH10	0.629831	0.888696	512485	0.127385	0.159096	0.173782	0.445017	0.476686	0.0321587	B cell
PAIP2B	0.344586	0.717143	519838	-0.208731	0.0417622	0.0361367	0.23734	0.234734	0.0237959	B cell
ZNF638	0.260173	0.646973	527627	-0.151433	0.369892	0.333035	0.667592	0.634134	0.0562086	B cell
AC007878.1	0.447985	0.789053	517658	-0.605329	0.0118543	0.00779206	0.135052	0.109899	0.0320963	B cell
EXOC6B	0.273294	0.658731	520135	-0.488511	0.036227	0.0258212	0.220987	0.185793	0.0497922	B cell
SFXN5	0.358777	0.725889	518906	-0.296646	0.0251594	0.0204834	0.189308	0.181962	0.0250467	B cell
SMYD5	0.361956	0.727214	519407	-0.462097	0.0350618	0.0254525	0.219414	0.184342	0.0463199	B cell
PRADC1	0.41192	0.763989	518684	-0.592765	0.0246163	0.0163223	0.180444	0.140031	0.0496618	B cell
CCT7	0.000331111	0.0220293	552486	-0.439746	0.372921	0.274941	0.643017	0.574572	0.158231	B cell
FBXO41	0.691326	0.908155	515019	0.111956	0.0183895	0.0198734	0.154101	0.155303	0.00960232	B cell
ALMS1	0.141704	0.524876	522644	-0.540795	0.0578294	0.0397515	0.289339	0.236984	0.0665527	B cell
TPRKB	0.842868	0.957241	517680	-0.0172874	0.164392	0.162434	0.452784	0.456755	0.00431094	B cell
DUSP11	0.0773825	0.409415	503442	0.358355	0.133996	0.171778	0.419876	0.47812	0.0855266	B cell
STAMBP	0.147305	0.533365	525108	-0.383026	0.11237	0.0861685	0.390623	0.33831	0.0703184	B cell
DGUOK	0.374858	0.734262	525405	-0.117711	0.378861	0.349177	0.652667	0.620802	0.0462831	B cell
TET3	0.0561715	0.357496	522817	-0.834265	0.0383466	0.0215074	0.238699	0.184859	0.076261	B cell
BOLA3	0.258404	0.64586	522186	-0.242159	0.0738639	0.0624504	0.302569	0.288837	0.03834	B cell
MOB1A	0.0147246	0.197314	544772	-0.230497	0.60039	0.511737	0.78722	0.7351	0.115307	B cell
MTHFD2	0.364967	0.728281	520061	-0.345579	0.0465547	0.0366382	0.242124	0.214338	0.0426533	B cell
DCTN1	0.0170997	0.211473	534674	-0.438335	0.194862	0.143806	0.499427	0.438664	0.10672	B cell
WDR54	0.0225638	0.240164	530717	-0.548349	0.123147	0.0842084	0.402002	0.333737	0.102791	B cell
WBP1	0.0171442	0.211525	533516	-0.462089	0.159262	0.115614	0.440589	0.386367	0.103469	B cell
MOGS	0.01909	0.221251	527051	-0.743904	0.0620807	0.0370697	0.285565	0.226735	0.0940743	B cell
MRPL53	0.510987	0.823848	514646	0.535519	0.0113047	0.0163857	0.121768	0.152087	0.0380623	B cell
CCDC142	0.107226	0.469415	520472	-0.871682	0.0217781	0.0119019	0.173506	0.134718	0.0614924	B cell
TTC31	0.71677	0.916591	514270	0.152525	0.0679887	0.0755703	0.298319	0.322507	0.0246751	B cell
PCGF1	0.0372347	0.301814	507519	0.786963	0.0351776	0.0606967	0.219092	0.293889	0.102627	B cell
AUP1	0.0372884	0.301984	540352	-0.191393	0.559052	0.489595	0.74205	0.733017	0.0940119	B cell
HTRA2	0.392063	0.749748	521702	-0.154183	0.120822	0.108575	0.401577	0.387536	0.0308804	B cell
DOK1	0.507405	0.821603	519126	-0.194974	0.0513468	0.044856	0.257518	0.243128	0.0257138	B cell
SEMA4F	0.910359	0.97466	515820	0.139756	0.0235352	0.0259291	0.1794	0.191506	0.0130209	B cell
HK2	0.673849	0.904306	517233	-0.223405	0.016855	0.014437	0.153859	0.142309	0.0161416	B cell
POLE4	0.454396	0.791446	523248	-0.0841689	0.290052	0.273615	0.587427	0.57939	0.028121	B cell
MRPL19	0.00113387	0.0471118	533638	-0.988153	0.092941	0.0468537	0.352104	0.253929	0.143931	B cell
GCFC2	0.53707	0.84038	512804	0.220882	0.074504	0.0868304	0.315939	0.348118	0.0375916	B cell
SUCLG1	0.0176884	0.214184	535078	-0.393411	0.196904	0.149909	0.489842	0.438899	0.0995432	B cell
TRABD2A	0.844924	0.958213	516728	-0.0689253	0.0211469	0.0201604	0.170005	0.170321	0.00579917	B cell
TMSB10	0.901867	0.97344	514505	0.00404735	3.45056	3.46025	0.728001	0.730736	0.0132977	B cell
KCMF1	0.888961	0.972071	516811	-0.0359192	0.0547443	0.0533982	0.273941	0.273979	0.0049138	B cell
TGOLN2	0.914373	0.976322	514980	0.0176725	0.458361	0.46401	0.713789	0.731722	0.00784291	B cell
RETSAT	0.0438333	0.323362	521554	-1.27282	0.0220118	0.00910959	0.174784	0.114467	0.0828345	B cell
ELMOD3	0.281773	0.66561	523424	-0.240287	0.128535	0.108815	0.404501	0.373453	0.0501034	B cell
CAPG	0.0680118	0.386624	536609	-0.175426	0.502472	0.444942	0.733019	0.715219	0.079171	B cell
MAT2A	0.082958	0.421835	530116	-0.288947	0.205353	0.168082	0.516864	0.474253	0.0742582	B cell
GGCX	0.810149	0.947229	517208	-0.0334384	0.0482713	0.0471653	0.255116	0.259784	0.00430652	B cell
VAMP8	0.635864	0.891703	510962	0.0345037	0.427225	0.437565	0.674341	0.675186	0.0153276	B cell
VAMP5	0.0305137	0.273848	499832	0.45246	0.144625	0.197901	0.427165	0.51368	0.11576	B cell
RNF181	0.141818	0.525005	529952	-0.202937	0.28678	0.249149	0.579288	0.546785	0.066277	B cell
TMEM150A	0.0595141	0.365001	523541	-0.734783	0.0464885	0.0279354	0.25182	0.202701	0.0788491	B cell
USP39	0.144571	0.530607	525273	-0.339925	0.113889	0.089982	0.388106	0.346187	0.0640026	B cell
C2orf68	0.953543	0.98681	515886	-0.042953	0.0625945	0.0607584	0.295354	0.286176	0.00628646	B cell
GNLY	0.482667	0.808011	518758	-0.351305	0.0434894	0.0340902	0.275667	0.230088	0.0361284	B cell
ST3GAL5	0.0256578	0.254411	527952	-0.713438	0.0821985	0.05013	0.33046	0.252784	0.105228	B cell
POLR1A	0.97937	0.992207	516286	0.0353208	0.0508307	0.0520905	0.261325	0.266434	0.00478697	B cell
PTCD3	0.0479758	0.334653	529436	-0.367541	0.133675	0.103611	0.413043	0.379789	0.0749003	B cell
IMMT	0.406934	0.761264	521863	-0.183439	0.136351	0.12007	0.423762	0.396467	0.0393115	B cell
MRPL35	0.0218993	0.235867	525485	-0.96746	0.0490403	0.0250795	0.255404	0.181951	0.103445	B cell
KDM3A	0.506793	0.821244	512752	0.204878	0.0679675	0.0783386	0.309732	0.331439	0.0326415	B cell
CHMP3	0.880701	0.970304	515314	0.0576156	0.0878581	0.0914378	0.349957	0.35842	0.0101399	B cell
RNF103	0.649709	0.896527	514270	0.155782	0.0444789	0.0495506	0.251927	0.265154	0.0197517	B cell
RMND5A	0.709784	0.915914	518034	-0.143554	0.0702865	0.0636294	0.317988	0.297346	0.0214257	B cell
CYTOR	0.215498	0.60596	520161	-0.56118	0.0263926	0.0178875	0.179038	0.156681	0.0496455	B cell
KRCC1	0.00164464	0.0609102	542368	-0.496566	0.232122	0.164526	0.535145	0.474409	0.131489	B cell
THNSL2	0.661378	0.900578	515255	0.201566	0.0105281	0.0121067	0.123317	0.126766	0.0126726	B cell
EIF2AK3	0.901488	0.97344	515062	0.059946	0.266659	0.277973	0.603233	0.63256	0.0184269	B cell
AC062029.1	0.358498	0.725889	513550	0.524284	0.0189711	0.0272846	0.16653	0.203358	0.0460143	B cell
RPIA	0.442571	0.785332	510011	0.0997272	0.184154	0.197334	0.490238	0.494836	0.0267941	B cell
MRPS5	0.00505756	0.121105	539782	-0.440876	0.231665	0.170665	0.531074	0.472677	0.119423	B cell
ZNF514	0.941169	0.9854	516324	-0.387823	0.0118424	0.00905096	0.1345	0.103887	0.0224508	B cell
ZNF2	0.159453	0.545393	518640	-1.74032	0.00992465	0.00297049	0.115969	0.0579931	0.0701996	B cell
FAHD2A	0.0277784	0.262458	526442	-0.762903	0.0649955	0.0383025	0.294916	0.2264	0.0980591	B cell
LINC00342	0.176872	0.562803	520416	-0.486589	0.0268925	0.0191935	0.185584	0.171318	0.0426369	B cell
ANKRD36C	0.380832	0.738618	510060	0.22254	0.129545	0.151151	0.415457	0.455966	0.0501892	B cell
GPAT2	0.79847	0.9443	515512	0.0998751	0.0152585	0.0163522	0.142636	0.143991	0.00764177	B cell
DUSP2	0.000169129	0.014223	545260	-0.701637	0.224179	0.137842	0.575851	0.469313	0.15992	B cell
STARD7	0.00254991	0.0786061	544234	-0.415343	0.294284	0.220666	0.585904	0.52653	0.130246	B cell
TMEM127	0.227492	0.620014	511486	0.487281	0.0323438	0.0453395	0.208535	0.246601	0.0582753	B cell
CIAO1	0.582971	0.860912	520670	-0.0778029	0.19807	0.187671	0.49344	0.489472	0.0211351	B cell
SNRNP200	0.29738	0.679783	526627	-0.067171	0.348711	0.332847	0.636372	0.660413	0.0245893	B cell
AC021188.1	0.0270192	0.258912	511692	1.67227	0.00540053	0.0172123	0.081158	0.154822	0.104189	B cell
ITPRIPL1	0.194715	0.582318	518713	-1.04032	0.0109987	0.00534777	0.118001	0.0864299	0.0524724	B cell
ARID5A	0.0216716	0.235343	501485	0.600109	0.0952279	0.144349	0.352415	0.449776	0.12585	B cell
KANSL3	0.498496	0.815466	512942	0.294402	0.0563043	0.0690502	0.279645	0.317431	0.0433793	B cell
LMAN2L	0.664897	0.901379	517327	-0.184057	0.0175516	0.0154494	0.149277	0.142536	0.0143125	B cell
CNNM4	0.806345	0.94591	516931	-0.192089	0.0240805	0.0210786	0.17943	0.162119	0.0173132	B cell
CNNM3	0.0832762	0.42273	520877	-1.09674	0.0224467	0.0104954	0.17654	0.11997	0.0754053	B cell
ANKRD39	0.919107	0.978274	516704	0.0264082	0.0688392	0.0701109	0.298293	0.304417	0.0042317	B cell
FAHD2B	0.709985	0.915914	517382	-0.218569	0.0267552	0.0229939	0.188625	0.170848	0.0206194	B cell
ANKRD36	0.206809	0.598646	523773	-0.257396	0.104761	0.0876428	0.375316	0.353562	0.0465649	B cell
AC092683.1	0.80988	0.947229	517210	0.0249049	0.0499873	0.0508577	0.267831	0.285648	0.0031722	B cell
ANKRD36B	0.185814	0.577146	524260	-0.213293	0.10457	0.0901982	0.367196	0.356925	0.0395332	B cell
COX5B	0.0962999	0.448717	537206	-0.126277	0.813283	0.745124	0.824343	0.818589	0.0828908	B cell
ACTR1B	4.39531e-05	0.00550042	546018	-0.85097	0.180922	0.100305	0.480854	0.368935	0.18166	B cell
TMEM131	0.108606	0.472597	504182	0.261642	0.153294	0.183776	0.458763	0.488326	0.0649047	B cell
INPP4A	0.74317	0.927139	517119	-0.154566	0.0226456	0.0203449	0.180964	0.173263	0.012909	B cell
COA5	0.0165007	0.206987	532330	-0.521974	0.143129	0.0996778	0.434004	0.370208	0.105427	B cell
UNC50	0.728453	0.92259	514117	0.127828	0.0918414	0.10035	0.349504	0.372824	0.0237621	B cell
MGAT4A	0.0406245	0.312853	503540	0.502063	0.0872002	0.123496	0.339309	0.404976	0.0996197	B cell
TSGA10	0.604489	0.872855	518534	-0.0970033	0.057683	0.0539321	0.283115	0.285452	0.0132094	B cell
LIPT1	0.601714	0.871363	514210	0.23994	0.0340457	0.0402061	0.217034	0.238396	0.0273832	B cell
MITD1	0.113865	0.480212	528734	-0.263312	0.196777	0.163949	0.498152	0.464493	0.0675068	B cell
MRPL30	0.239479	0.631814	513318	0.578551	0.012781	0.0190864	0.137527	0.162344	0.0429071	B cell
TXNDC9	0.0487493	0.336749	528112	-0.52027	0.106445	0.0742176	0.371284	0.307366	0.092184	B cell
EIF5B	0.0873464	0.429661	532224	-0.25728	0.308091	0.257769	0.622697	0.569527	0.0833056	B cell
REV1	0.0101044	0.165728	533302	-0.453506	0.137503	0.100414	0.42123	0.394344	0.0900791	B cell
AFF3	0.00597504	0.132231	481652	0.172725	0.774292	0.87277	0.888786	0.903042	0.110161	B cell
AC092667.1	0.872576	0.967709	515772	0.325726	0.0147203	0.0184489	0.140522	0.170865	0.0245046	B cell
PDCL3	0.577929	0.856993	512518	0.137461	0.111531	0.122681	0.380752	0.399102	0.0287754	B cell
RPL31	0.347159	0.720016	528854	-0.0177963	2.22924	2.20191	0.807783	0.811272	0.0337803	B cell
CNOT11	0.783168	0.940944	517468	0.0399691	0.0565212	0.058109	0.268766	0.289402	0.00574488	B cell
RNF149	0.926651	0.97942	515335	0.0305666	0.253169	0.25859	0.560668	0.571706	0.00960056	B cell
MAP4K4	0.498357	0.815466	522724	-0.090247	0.3156	0.296462	0.618661	0.603363	0.0312095	B cell
MFSD9	0.746305	0.928639	517107	-0.113665	0.0225124	0.0208068	0.179925	0.177077	0.00953367	B cell
TMEM182	0.125868	0.497601	511007	0.853832	0.0207406	0.0374844	0.156304	0.227793	0.0903706	B cell
MRPS9	0.290496	0.673813	522107	-0.206028	0.089173	0.0773059	0.349653	0.33448	0.0344711	B cell
TGFBRAP1	0.550671	0.849721	518350	-0.210039	0.0363286	0.0314066	0.226659	0.210615	0.0222706	B cell
AC012360.3	0.18738	0.57917	509850	0.671166	0.0505553	0.0805022	0.254471	0.358268	0.101135	B cell
C2orf49	0.026991	0.258877	526494	-0.758542	0.0656681	0.038816	0.299371	0.234227	0.0967097	B cell
NCK2	0.309099	0.689715	522993	-0.180799	0.134736	0.118866	0.425738	0.409175	0.0377999	B cell
UXS1	0.955118	0.987126	516478	-0.0383969	0.0846074	0.0823853	0.351198	0.341324	0.00639138	B cell
GCC2	0.467192	0.800509	524344	-0.0557817	0.514381	0.494872	0.761521	0.769838	0.0255175	B cell
GCC2-AS1	0.443081	0.785883	514310	0.80937	0.0112802	0.0197679	0.116898	0.17255	0.0608261	B cell
LIMS1	0.107407	0.469415	526215	-0.33555	0.109611	0.0868648	0.375959	0.343691	0.0623772	B cell
RANBP2	0.482078	0.808011	522076	-0.136232	0.220139	0.200303	0.531526	0.503482	0.0380301	B cell
CCDC138	0.733973	0.925125	517478	-0.10417	0.0402852	0.0374789	0.240826	0.232269	0.0118021	B cell
SMIM37	0.312124	0.692496	522720	-0.165221	0.119019	0.10614	0.390196	0.38149	0.0332715	B cell
MIR4435-2HG	0.453203	0.791446	514351	0.479786	0.0113019	0.0157609	0.119238	0.139005	0.0351881	B cell
BCL2L11	0.0459741	0.328588	503509	0.56826	0.0951637	0.141103	0.354113	0.449523	0.117432	B cell
ANAPC1	0.898515	0.97344	515422	-0.00408881	0.091755	0.0914953	0.354001	0.347249	0.000738601	B cell
TMEM87B	0.599029	0.869871	519780	-0.0757717	0.130885	0.124188	0.405551	0.410658	0.016438	B cell
ZC3H8	0.869599	0.966917	515108	0.0826678	0.114505	0.121257	0.392593	0.40905	0.0169413	B cell
ZC3H6	0.0169309	0.210625	531362	-0.578557	0.126951	0.0850107	0.412587	0.340764	0.108029	B cell
TTL	0.748805	0.929695	517307	-0.190965	0.0327357	0.0286771	0.213624	0.19935	0.0194571	B cell
POLR1B	0.240917	0.633761	520684	-0.439721	0.0423039	0.0311897	0.241995	0.215064	0.0477728	B cell
CHCHD5	0.666946	0.90138	513056	0.120233	0.141107	0.153371	0.422448	0.450784	0.0283307	B cell
SLC20A1	0.350339	0.721687	521528	-0.228986	0.0944023	0.0805473	0.361212	0.341841	0.0390996	B cell
PSD4	0.00286982	0.0847403	536774	-0.651219	0.153885	0.0979852	0.447615	0.362927	0.133392	B cell
AC016745.2	0.0329664	0.283587	520065	-2.16772	0.011377	0.00253209	0.120982	0.0699425	0.0838606	B cell
CBWD2	0.48498	0.809136	520787	-0.127871	0.120703	0.110465	0.394348	0.380469	0.0262912	B cell
RABL2A	0.150003	0.534262	519659	-1.01932	0.0181489	0.00895373	0.161386	0.116314	0.0626611	B cell
SLC35F5	0.806319	0.94591	514970	0.1047	0.0647056	0.069576	0.309048	0.321216	0.0155363	B cell
AC110769.2	0.573871	0.856513	514929	0.660002	0.0101967	0.0161117	0.114733	0.158433	0.0447557	B cell
ACTR3	4.52825e-07	0.000127144	579529	-0.372582	0.844418	0.652227	0.849003	0.816201	0.229528	B cell
DDX18	0.000167022	0.0141592	554308	-0.484994	0.392696	0.280582	0.677278	0.587933	0.173419	B cell
CCDC93	0.521132	0.827639	520370	-0.0998799	0.118877	0.110925	0.392847	0.38687	0.0203519	B cell
INSIG2	0.142305	0.525388	507442	0.417965	0.0865245	0.1156	0.339825	0.408222	0.0794518	B cell
C2orf76	0.267262	0.653483	511660	0.4615	0.0367744	0.0506373	0.220193	0.26585	0.0583301	B cell
DBI	0.0100054	0.165632	545618	-0.254305	0.554346	0.464758	0.76854	0.720591	0.119194	B cell
TMEM177	0.484449	0.809108	518195	-0.44976	0.0233956	0.0171294	0.181055	0.151538	0.0366435	B cell
PTPN4	0.691397	0.908155	513481	0.0604504	0.127472	0.132927	0.417885	0.421887	0.013008	B cell
EPB41L5	0.934718	0.983707	516520	-0.0214812	0.0464547	0.0457681	0.249107	0.249702	0.00275374	B cell
TMEM185B	0.735097	0.92569	517504	-0.0650113	0.0407928	0.0389954	0.235414	0.233602	0.00765634	B cell
RALB	0.293373	0.676153	523252	-0.246201	0.135129	0.113929	0.426289	0.393291	0.0511214	B cell
CLASP1	0.986843	0.993744	516258	0.152841	0.0735244	0.0817412	0.310695	0.349165	0.0252758	B cell
NIFK-AS1	0.190194	0.581199	521648	-0.376477	0.0526242	0.0405373	0.273632	0.252442	0.0454073	B cell
NIFK	0.586458	0.86271	520426	-0.0321835	0.179076	0.175126	0.474074	0.487116	0.00825075	B cell
TSN	0.567429	0.856513	520541	-0.0567496	0.165981	0.159579	0.451406	0.458646	0.014101	B cell
GYPC	0.294926	0.67647	503924	0.101335	0.553202	0.593456	0.760634	0.797217	0.0520068	B cell
BIN1	0.014621	0.197052	544110	-0.217672	0.536134	0.46105	0.732068	0.723881	0.102979	B cell
ERCC3	0.27766	0.663507	523076	-0.14213	0.114204	0.10349	0.384754	0.384972	0.0278423	B cell
MAP3K2	0.464986	0.798905	522972	-0.103447	0.292922	0.272653	0.611014	0.591072	0.0335624	B cell
IWS1	0.0291751	0.26785	531474	-0.372962	0.154839	0.119566	0.450111	0.417261	0.0804303	B cell
MYO7B	0.0150192	0.198344	526197	-1.01057	0.0563381	0.0279635	0.287856	0.199834	0.109305	B cell
LIMS2	0.504331	0.819676	520276	-0.144263	0.10668	0.0965286	0.380242	0.367113	0.0270302	B cell
WDR33	0.736516	0.92569	512928	0.0611707	0.299088	0.312042	0.601511	0.619012	0.0213104	B cell
SFT2D3	0.0577205	0.360747	521748	-1.13396	0.0270228	0.0123134	0.192188	0.133311	0.0848851	B cell
POLR2D	0.0531007	0.34909	526954	-0.567948	0.0968079	0.0653043	0.369694	0.29984	0.0910132	B cell
AMMECR1L	0.0266148	0.257591	522297	-1.30273	0.0242105	0.00981395	0.179558	0.122174	0.089284	B cell
AC012306.2	0.917247	0.977503	516405	-0.154081	0.0135697	0.0121951	0.139128	0.128516	0.0101519	B cell
SAP130	0.739124	0.925828	514767	0.0312903	0.045891	0.0468972	0.25971	0.25079	0.0039223	B cell
UGGT1	0.252418	0.641654	521542	-0.401854	0.0641286	0.048538	0.304332	0.258878	0.0539891	B cell
HS6ST1	0.979643	0.992209	516108	-0.0465213	0.0143932	0.0139365	0.144801	0.13867	0.00320234	B cell
SMPD4	0.536896	0.840234	519900	-0.123751	0.101743	0.0933797	0.368323	0.356946	0.02296	B cell
MZT2B	0.203011	0.593286	527715	-0.184013	0.261179	0.229903	0.557763	0.526337	0.0572145	B cell
CCDC115	0.412216	0.76419	509363	0.160163	0.191095	0.213532	0.483226	0.513581	0.0453842	B cell
IMP4	0.738651	0.925828	518958	-0.0163774	0.207456	0.205115	0.504782	0.517319	0.00459757	B cell
PTPN18	0.583331	0.860991	512345	0.180744	0.126049	0.142872	0.401	0.438714	0.0405395	B cell
FAM168B	0.735551	0.92569	514827	0.143858	0.0381186	0.0421156	0.226548	0.241409	0.0172271	B cell
PLEKHB2	0.336497	0.707168	522524	-0.121605	0.122048	0.112183	0.394218	0.394925	0.0250102	B cell
MZT2A	0.519001	0.826434	521365	-0.110704	0.19286	0.178615	0.49488	0.472922	0.0292466	B cell
MGAT5	0.864556	0.964855	517480	0.018921	0.18153	0.183926	0.500495	0.515602	0.00473615	B cell
TMEM163	0.0820841	0.419479	512436	1.53179	0.00669617	0.0193616	0.0891552	0.177028	0.0989617	B cell
CCNT2-AS1	0.712814	0.916017	515336	0.260331	0.011039	0.013222	0.118888	0.131386	0.0176705	B cell
CCNT2	0.23783	0.630534	506905	0.239904	0.167457	0.197753	0.465078	0.511549	0.0628085	B cell
RAB3GAP1	0.862413	0.964342	514696	0.0587553	0.226272	0.235677	0.550041	0.573286	0.0168395	B cell
ZRANB3	0.542878	0.844067	514008	0.337445	0.0305557	0.0386077	0.207916	0.238264	0.03671	B cell
R3HDM1	0.00690484	0.140939	535598	-0.579644	0.165161	0.110514	0.467393	0.379767	0.124812	B cell
UBXN4	0.684722	0.906455	521020	-0.0443857	0.617943	0.599221	0.792102	0.786473	0.0236965	B cell
MCM6	0.322905	0.698287	513061	0.420556	0.0206294	0.0276112	0.165039	0.186299	0.0403568	B cell
DARS	0.863515	0.964775	514444	0.0325045	0.336134	0.343793	0.627776	0.642673	0.0120963	B cell
CXCR4	0.0889129	0.431177	493302	0.0804023	1.80657	1.91011	1.11069	1.04277	0.0952789	B cell
AC114763.1	0.0157854	0.203025	522618	-1.83784	0.025391	0.00710289	0.193555	0.0982224	0.110408	B cell
SPOPL	0.804665	0.945167	514765	0.132022	0.0857016	0.0939143	0.341168	0.368321	0.0233848	B cell
KYNU	0.0019594	0.0673111	543239	-0.431402	0.257718	0.191109	0.555789	0.50852	0.123528	B cell
ARHGAP15	0.905272	0.97344	517630	-0.0130566	0.68263	0.67648	0.801471	0.814843	0.00762729	B cell
GTDC1	0.00164468	0.0609102	530622	-1.21166	0.0634327	0.0273885	0.283038	0.187579	0.142569	B cell
ZEB2	0.26479	0.651534	528402	-0.0977822	0.492513	0.460238	0.765851	0.770996	0.0420408	B cell
ORC4	0.0329335	0.283587	529627	-0.419582	0.118177	0.0883542	0.389212	0.353098	0.0791916	B cell
MBD5	0.23184	0.623558	524988	-0.20227	0.166673	0.144869	0.475512	0.445379	0.0469026	B cell
EPC2	0.103365	0.463637	508443	0.527788	0.0488162	0.0703791	0.252459	0.305765	0.079021	B cell
LYPD6B	0.147759	0.533761	519101	-1.34218	0.0144823	0.00571215	0.153183	0.094222	0.064996	B cell
MMADHC	0.272098	0.658099	505827	0.165607	0.272226	0.305339	0.574124	0.613492	0.0562554	B cell
RBM43	0.111404	0.477472	522397	-0.49886	0.0467474	0.0330816	0.257776	0.231224	0.0549863	B cell
NMI	0.859504	0.963128	514830	0.0491181	0.156778	0.162208	0.44123	0.450303	0.0122145	B cell
RIF1	0.452656	0.791446	521998	-0.0738432	0.181872	0.172797	0.485912	0.492831	0.0185799	B cell
NEB	0.408526	0.761829	513885	0.319367	0.0183154	0.0228536	0.167192	0.177757	0.0265277	B cell
ARL5A	0.971566	0.990049	516536	0.0291102	0.350591	0.357737	0.619279	0.652068	0.0113195	B cell
STAM2	0.059689	0.365739	523710	-0.843303	0.0497217	0.0277132	0.267537	0.194657	0.090276	B cell
PRPF40A	0.532891	0.836831	522963	-0.0618684	0.441568	0.423032	0.702709	0.69982	0.0264168	B cell
ARL6IP6	0.194414	0.582318	506216	0.253214	0.161483	0.192465	0.460351	0.50534	0.0649441	B cell
NR4A2	0.98026	0.992209	515930	0.0399483	0.328774	0.338005	0.659268	0.687108	0.0137892	B cell
GPD2	0.220682	0.611027	512784	0.741344	0.0162164	0.0271095	0.152404	0.20543	0.0628219	B cell
ERMN	0.150312	0.534347	512608	0.948287	0.011061	0.0213432	0.120699	0.170302	0.0731248	B cell
CYTIP	4.61993e-05	0.00571349	469182	0.386192	0.507977	0.663894	0.764026	0.86205	0.194716	B cell
WDSUB1	0.989554	0.995223	516096	0.0626533	0.0835492	0.0872575	0.340113	0.354403	0.0107384	B cell
BAZ2B	0.0804423	0.416445	528436	-0.313213	0.150471	0.121106	0.442884	0.412533	0.0679441	B cell
AC009961.1	0.233629	0.626469	512618	0.49893	0.0205435	0.0290314	0.175833	0.202272	0.0456834	B cell
MARCH7	0.760299	0.932713	513408	0.0916099	0.250735	0.267173	0.554136	0.589447	0.0289849	B cell
LY75	0.0972978	0.451166	523292	-0.68237	0.0548657	0.034189	0.276381	0.214437	0.080835	B cell
RBMS1	0.319047	0.695415	508960	0.178253	0.146151	0.165372	0.45004	0.470045	0.0420262	B cell
TANK	0.539004	0.841454	510118	0.123152	0.307615	0.335027	0.595482	0.645572	0.0446444	B cell
LINC01806	0.362909	0.727214	513782	0.482639	0.0148577	0.0207606	0.143715	0.16752	0.0386508	B cell
PSMD14	0.143972	0.529509	525514	-0.274238	0.116384	0.0962362	0.38785	0.366924	0.0529585	B cell
IFIH1	0.221806	0.611918	524066	-0.293487	0.124011	0.101184	0.41013	0.368482	0.0576988	B cell
GCA	0.000179209	0.0147492	544512	-0.638265	0.188507	0.121113	0.484439	0.417369	0.146068	B cell
COBLL1	0.568053	0.856513	509368	0.0572593	0.619842	0.644938	0.811706	0.842436	0.0304961	B cell
AC019197.1	0.197453	0.585519	520656	-0.417987	0.0352087	0.0263526	0.220153	0.203618	0.0413181	B cell
SLC38A11	0.00486447	0.118643	528498	-0.975988	0.0698104	0.035491	0.330411	0.247619	0.113196	B cell
SCN3A	0.171978	0.557114	521384	-0.596952	0.0483898	0.0319929	0.277808	0.223944	0.063142	B cell
GALNT3	0.702492	0.914274	514476	0.180986	0.0504201	0.0571591	0.26984	0.289515	0.0243206	B cell
AC009495.3	0.0419026	0.318089	511455	1.52358	0.0082564	0.0237374	0.103382	0.189889	0.109929	B cell
TTC21B	0.786969	0.941106	514766	0.069333	0.0722839	0.0758425	0.320058	0.325415	0.0110517	B cell
STK39	0.986803	0.993744	516119	0.212944	0.0213587	0.0247559	0.169883	0.197453	0.0188408	B cell
CERS6	0.973283	0.990646	516072	-0.059393	0.022433	0.0215282	0.185854	0.174306	0.0049774	B cell
FASTKD1	0.807635	0.946353	517202	-0.0807892	0.0446726	0.0422397	0.239887	0.23425	0.0102276	B cell
PPIG	0.50428	0.819676	524098	-0.0555183	0.617313	0.594008	0.792419	0.806483	0.0292212	B cell
PHOSPHO2	0.147478	0.533395	521745	-0.663378	0.0448844	0.0283399	0.252073	0.198955	0.0706068	B cell
SSB	0.148919	0.534262	531790	-0.151511	0.440935	0.396977	0.697798	0.679313	0.0635975	B cell
METTL5	0.174949	0.560861	528166	-0.186978	0.24357	0.213963	0.538078	0.514242	0.0559044	B cell
UBR3	0.118429	0.485747	524170	-0.457231	0.0768115	0.0559482	0.322182	0.279851	0.067827	B cell
GORASP2	0.758806	0.932092	518521	-0.0504582	0.167385	0.161631	0.457847	0.452949	0.012614	B cell
TLK1	0.595383	0.86818	522134	-0.0520867	0.49652	0.478914	0.73408	0.744011	0.0238676	B cell
METTL8	0.0038811	0.103026	538242	-0.543869	0.19707	0.135176	0.510762	0.433577	0.127785	B cell
DCAF17	0.259687	0.646566	521460	-0.326101	0.0596356	0.0475707	0.277499	0.253626	0.0448279	B cell
DYNC1I2	0.0293961	0.268542	528090	-0.594832	0.0888309	0.0588168	0.342455	0.282244	0.0931962	B cell
SLC25A12	0.907444	0.973518	515464	0.0162801	0.0987236	0.099844	0.363263	0.365409	0.00307758	B cell
HAT1	0.365555	0.728434	510444	0.201138	0.100537	0.115578	0.362203	0.386516	0.0405251	B cell
METAP1D	0.393637	0.751087	520636	-0.193299	0.077007	0.0673506	0.322924	0.309836	0.0303405	B cell
AC078883.1	0.684464	0.906455	514096	0.160023	0.0666823	0.0745045	0.300712	0.322159	0.0253462	B cell
PDK1	0.0516273	0.344576	528483	-0.469634	0.124758	0.0900934	0.415249	0.351894	0.0880718	B cell
MAP3K20	0.929762	0.981488	515803	0.264458	0.0395381	0.0474926	0.221124	0.264101	0.0334906	B cell
CDCA7	0.671539	0.904216	517105	-0.8116	0.0118058	0.00672632	0.121999	0.0765431	0.0470992	B cell
SP3	0.534831	0.838001	521286	-0.0292357	0.200758	0.19673	0.498328	0.515167	0.00798342	B cell
OLA1	0.228947	0.620922	504674	0.185655	0.273042	0.310539	0.562289	0.607733	0.0647537	B cell
CIR1	0.175464	0.561546	503592	0.179282	0.26232	0.297031	0.573829	0.601671	0.0594336	B cell
SCRN3	0.79422	0.943585	517506	0.0336461	0.0679204	0.069523	0.298142	0.312289	0.00528369	B cell
GPR155	0.263927	0.650844	512701	0.488842	0.0214933	0.030162	0.175445	0.208285	0.0461234	B cell
WIPF1	0.651157	0.896805	521246	-0.0194821	0.492783	0.486173	0.731629	0.755934	0.00892634	B cell
ATF2	0.444109	0.786339	521142	-0.115027	0.117528	0.108521	0.390983	0.386323	0.0231351	B cell
ATP5MC3	0.692102	0.908626	521005	-0.0515301	0.667253	0.643841	0.787218	0.784248	0.029781	B cell
LNPK	0.290287	0.673813	521025	-0.310153	0.0584451	0.0471393	0.281877	0.256705	0.0414025	B cell
MTX2	0.259807	0.646566	522095	-0.278239	0.0753354	0.0621214	0.314855	0.289677	0.0431807	B cell
HNRNPA3	0.660184	0.900344	510525	0.0188678	0.878	0.889558	0.859747	0.885065	0.013301	B cell
NFE2L2	0.00540175	0.125064	495160	0.518392	0.145073	0.207797	0.438311	0.524303	0.133137	B cell
AGPS	0.329251	0.70071	511952	0.320969	0.0439273	0.0548726	0.24912	0.274601	0.0423263	B cell
TTC30A	0.188635	0.580822	519287	-1.13527	0.0177115	0.00806314	0.161202	0.100221	0.0678188	B cell
RBM45	0.269659	0.655411	520051	-0.491546	0.0353741	0.0251603	0.22535	0.188123	0.0480236	B cell
AC009948.1	0.633955	0.89045	515040	0.343382	0.0132977	0.0168712	0.138762	0.159808	0.0243595	B cell
PRKRA	0.258047	0.64586	524666	-0.171383	0.168307	0.149455	0.462891	0.447601	0.0412117	B cell
PLEKHA3	0.0692675	0.388259	526262	-0.408681	0.0918538	0.0691946	0.350463	0.320946	0.0666215	B cell
TTN-AS1	0.81656	0.949207	514734	0.0543917	0.104519	0.108534	0.379204	0.38459	0.0105357	B cell
TTN	0.722754	0.918582	519411	-0.0806589	0.301655	0.285252	0.663234	0.637713	0.0250742	B cell
CCDC141	0.967983	0.989488	515948	-0.0188588	0.0842681	0.0831737	0.352629	0.346593	0.00312264	B cell
SESTD1	0.763008	0.933865	513896	0.0939933	0.167323	0.178587	0.475762	0.498727	0.0232653	B cell
CWC22	0.920134	0.978274	515467	0.0566688	0.13804	0.14357	0.427619	0.444039	0.0127536	B cell
UBE2E3	0.901257	0.97344	517156	0.0165864	0.182766	0.184879	0.481396	0.490316	0.00436073	B cell
ITGA4	0.00701955	0.142726	548616	-0.242366	0.695111	0.587617	0.848785	0.801156	0.12921	B cell
SSFA2	0.672194	0.904277	517927	0.0904676	0.0437532	0.0465847	0.238649	0.270523	0.0112986	B cell
DNAJC10	0.0141787	0.194139	542054	-0.275069	0.429009	0.354537	0.70264	0.662429	0.108178	B cell
NUP35	0.744215	0.927797	517115	-0.162251	0.0215877	0.0192914	0.171782	0.165925	0.0135319	B cell
ZNF804A	0.40784	0.761396	512264	0.326502	0.0550377	0.0690156	0.278765	0.319863	0.0475049	B cell
ZC3H15	0.860595	0.963452	514212	0.0353408	0.466887	0.478465	0.711956	0.734414	0.016078	B cell
ITGAV	0.793675	0.943364	515496	0.185781	0.0146703	0.0166865	0.137227	0.148652	0.0142535	B cell
WDR75	0.135233	0.514877	524282	-0.442964	0.0857307	0.0630654	0.34296	0.291456	0.0696674	B cell
ASNSD1	0.677731	0.905452	513705	0.101183	0.0931443	0.0999115	0.358241	0.370113	0.0186647	B cell
ANKAR	0.599355	0.870224	512120	0.137592	0.1771	0.194821	0.491815	0.523648	0.035196	B cell
OSGEPL1	0.512877	0.824118	518868	-0.290563	0.0464926	0.0380115	0.255613	0.222952	0.0347094	B cell
ORMDL1	0.595912	0.868343	520768	-0.0358095	0.225672	0.22014	0.519343	0.533872	0.0105456	B cell
PMS1	0.855065	0.96167	514655	0.0462403	0.204756	0.211425	0.513903	0.524201	0.0128835	B cell
C2orf88	0.066093	0.380071	519774	-1.82769	0.0125654	0.00353989	0.133218	0.0694258	0.0788949	B cell
HIBCH	0.106143	0.467632	525407	-0.450352	0.0995516	0.0728583	0.375893	0.322589	0.0746464	B cell
INPP1	0.317655	0.695384	518592	-0.459277	0.0175293	0.0127499	0.158328	0.149247	0.0308115	B cell
MFSD6	0.441188	0.784069	512904	0.288217	0.0440435	0.0537829	0.253742	0.277584	0.0370902	B cell
NEMP2	0.89929	0.97344	516649	0.0690574	0.0362388	0.0380157	0.223767	0.235709	0.00778821	B cell
NAB1	0.1912	0.581445	519269	-0.939839	0.016759	0.00873633	0.153054	0.108766	0.0578297	B cell
GLS	0.0206301	0.229357	534844	-0.409247	0.203563	0.153287	0.502422	0.437833	0.104712	B cell
STAT1	0.0585174	0.360995	530380	-0.31251	0.184505	0.148571	0.504149	0.47214	0.0729111	B cell
STAT4	0.672403	0.904277	515101	0.508368	0.0139193	0.0197993	0.135017	0.180401	0.0384477	B cell
MYO1B	0.0697567	0.390044	523207	-0.75853	0.0483789	0.0285967	0.265667	0.206475	0.0804227	B cell
NABP1	0.0435386	0.322308	526374	-0.749999	0.0766202	0.0455587	0.3268	0.240332	0.104047	B cell
SLC39A10	0.188298	0.580124	526034	-0.262918	0.17416	0.145145	0.485011	0.43997	0.0618292	B cell
STK17B	0.0886214	0.431177	494083	0.0880467	0.946072	1.00561	0.887097	0.900339	0.0667529	B cell
GTF3C3	0.091615	0.438619	524172	-0.432761	0.0658292	0.048769	0.2979	0.269608	0.0592319	B cell
PGAP1	0.568815	0.856513	517359	-0.365258	0.0109109	0.00847043	0.116849	0.105467	0.02162	B cell
ANKRD44	0.372087	0.73151	505037	0.0481448	0.750843	0.776322	0.860682	0.856137	0.0296602	B cell
SF3B1	0.727425	0.922157	520507	-0.0351074	0.756037	0.737861	0.84396	0.857658	0.0214104	B cell
COQ10B	0.451643	0.791036	522133	-0.0855113	0.184961	0.174317	0.484512	0.484528	0.0219691	B cell
HSPD1	0.000187996	0.0150856	555484	-0.419918	0.423164	0.316301	0.676671	0.622509	0.162489	B cell
HSPE1	0.380634	0.738618	525468	-0.0758552	0.405777	0.384993	0.67624	0.677652	0.0307117	B cell
MOB4	0.125122	0.496572	527523	-0.218617	0.161698	0.138962	0.447004	0.437038	0.0512734	B cell
MARS2	0.331709	0.702939	518808	-0.826002	0.0219234	0.0123668	0.179915	0.121616	0.05923	B cell
FTCDNL1	0.996525	0.997949	516181	0.0719346	0.0143768	0.0151118	0.133054	0.140672	0.00541053	B cell
C2orf69	0.852806	0.96123	515322	0.156206	0.0521853	0.0581529	0.268879	0.295995	0.0213923	B cell
TYW5	0.382078	0.739457	512696	0.30176	0.0356264	0.0439148	0.222165	0.239732	0.0362488	B cell
MAIP1	0.856202	0.962206	517043	-0.0320818	0.061569	0.0602149	0.29295	0.289002	0.00464449	B cell
KCTD18	0.0213601	0.233893	505543	0.733467	0.0456875	0.0759615	0.25255	0.326516	0.10756	B cell
SGO2	0.284472	0.667345	519270	-0.549047	0.0251184	0.0171677	0.190085	0.17452	0.0430637	B cell
BZW1	0.321016	0.695474	505442	0.0956004	0.412722	0.440997	0.683483	0.698149	0.0410501	B cell
CLK1	0.00921783	0.158037	545138	-0.263366	0.509415	0.424415	0.749772	0.718998	0.115047	B cell
PPIL3	0.754027	0.930985	514335	0.048692	0.0912655	0.0943984	0.352396	0.350388	0.00890839	B cell
NIF3L1	0.55523	0.853076	519398	-0.0770141	0.0804507	0.0762687	0.326384	0.327076	0.0128034	B cell
ORC2	0.868622	0.966549	516998	-0.0538103	0.0664093	0.0639779	0.305169	0.296135	0.00805228	B cell
AC005037.1	0.0551818	0.355488	525684	-0.571932	0.0739518	0.0497485	0.318098	0.266103	0.0805714	B cell
FAM126B	0.634777	0.890815	513239	0.140325	0.100208	0.110445	0.369602	0.388745	0.0271806	B cell
NDUFB3	2.40533e-06	0.00058802	556908	-0.779183	0.257725	0.150176	0.549451	0.437146	0.210133	B cell
CFLAR	0.11581	0.48317	500472	0.192721	0.316553	0.361794	0.614717	0.652775	0.0719593	B cell
CASP10	0.744352	0.927806	517534	-0.188977	0.0440618	0.0386522	0.241293	0.219458	0.0231517	B cell
CASP8	0.956738	0.987844	515705	0.00102813	0.217185	0.21734	0.521746	0.516694	0.000297791	B cell
TRAK2	0.575877	0.856719	512842	0.158747	0.100307	0.111974	0.387728	0.414905	0.0293344	B cell
STRADB	0.187654	0.579501	525235	-0.262703	0.145965	0.121665	0.447213	0.414605	0.0557661	B cell
ALS2	0.76044	0.932726	515430	0.241388	0.0146757	0.0173486	0.145446	0.166409	0.017432	B cell
SUMO1	0.0126841	0.183153	542160	-0.307823	0.390066	0.315118	0.64999	0.593614	0.118917	B cell
NOP58	0.109269	0.473274	534098	-0.150551	0.492677	0.443856	0.717992	0.713914	0.068136	B cell
BMPR2	0.827127	0.951362	515275	0.0426607	0.0429786	0.0442685	0.248712	0.244258	0.00521966	B cell
FAM117B	0.765235	0.934032	518070	0.0307905	0.11385	0.116306	0.391741	0.414893	0.00613617	B cell
ICA1L	0.740749	0.926406	517689	0.0497151	0.0554133	0.0573561	0.275366	0.297322	0.00685355	B cell
WDR12	0.60966	0.87647	513684	0.145896	0.0579925	0.0641639	0.278546	0.294272	0.0217062	B cell
CARF	0.514805	0.824465	519402	-0.195968	0.0696828	0.0608321	0.314896	0.29439	0.0287674	B cell
NBEAL1	0.19317	0.582139	529344	-0.150376	0.349417	0.31483	0.625519	0.60496	0.0559486	B cell
CYP20A1	0.621455	0.884039	519590	-0.0559219	0.137872	0.13263	0.427277	0.425383	0.0122879	B cell
ABI2	0.225646	0.617224	510513	0.430617	0.0534786	0.0720791	0.276571	0.328339	0.0627808	B cell
NRP2	0.564266	0.856513	517262	0.142883	0.00944042	0.0104233	0.113303	0.145915	0.00779812	B cell
INO80D	0.739815	0.926406	513748	0.0609613	0.151195	0.15772	0.451299	0.456004	0.0144054	B cell
AC007383.2	0.122191	0.490503	512040	0.826284	0.0141358	0.0250644	0.140145	0.184606	0.0693333	B cell
NDUFS1	0.873915	0.968279	515274	0.0423338	0.0817183	0.0841517	0.329081	0.333037	0.00736261	B cell
EEF1B2	0.0576693	0.360747	541786	-0.0265139	2.98167	2.92737	0.668596	0.716767	0.0791095	B cell
ZDBF2	0.308487	0.688889	519490	-0.46258	0.028655	0.0207946	0.19611	0.169765	0.0420251	B cell
FASTKD2	0.362883	0.727214	521072	-0.200824	0.0829598	0.0721795	0.340369	0.322261	0.0322809	B cell
KLF7	0.195092	0.582558	523068	-0.256888	0.0840458	0.0703372	0.3441	0.328396	0.0404954	B cell
CREB1	0.0298962	0.270258	537420	-0.254928	0.338522	0.283691	0.631674	0.603077	0.0882208	B cell
METTL21A	0.291545	0.673901	525019	-0.129351	0.218338	0.199614	0.520478	0.515157	0.0361075	B cell
LINC01857	0.677912	0.905452	511887	0.078232	0.388253	0.409888	0.700039	0.732791	0.0303852	B cell
CCNYL1	0.781935	0.940924	515266	0.0778367	0.0259944	0.0274354	0.189924	0.193176	0.00754034	B cell
PLEKHM3	0.896183	0.97344	515631	0.0703973	0.0442545	0.0464675	0.25015	0.258421	0.00874135	B cell
IDH1	0.010996	0.171753	523961	-1.64692	0.0316019	0.0100912	0.211188	0.114256	0.118003	B cell
PIKFYVE	0.00878613	0.15554	543258	-0.258348	0.395286	0.330477	0.666925	0.662387	0.0974148	B cell
MAP2	0.283835	0.666848	513159	0.639093	0.016726	0.0260483	0.151901	0.194798	0.0552837	B cell
RPE	0.271632	0.658099	520259	-0.538339	0.0403588	0.0277896	0.242906	0.196905	0.0552735	B cell
KANSL1L	0.273481	0.658731	519043	-0.468136	0.0195318	0.0141195	0.164671	0.151125	0.0338436	B cell
LANCL1	0.740361	0.926406	514125	0.134038	0.100701	0.110505	0.364661	0.391265	0.0261821	B cell
IKZF2	0.207026	0.598861	512303	0.542325	0.0241597	0.0351841	0.205151	0.242898	0.0502239	B cell
SPAG16	0.145779	0.531643	522578	-0.445146	0.0573929	0.0421556	0.281832	0.251992	0.0561317	B cell
BARD1	0.0612471	0.370361	525675	-0.623144	0.0772633	0.0501635	0.325284	0.258303	0.0894816	B cell
ATIC	0.48756	0.809845	521770	-0.083141	0.190949	0.180256	0.48358	0.482694	0.0221269	B cell
MREG	0.0355546	0.295798	521479	-1.62191	0.0201642	0.00655144	0.165949	0.09109	0.0948365	B cell
PECR	0.636354	0.892005	514023	0.0980584	0.0532136	0.0569562	0.276997	0.278483	0.0134853	B cell
XRCC5	0.214254	0.604746	530302	-0.107608	0.511821	0.475034	0.72675	0.727801	0.0505918	B cell
SMARCAL1	0.406362	0.761264	519569	-0.413523	0.0447251	0.033579	0.245759	0.203648	0.0481544	B cell
RPL37A	0.00297854	0.0867886	556250	-0.0306623	2.90539	2.84429	0.687972	0.700422	0.08823	B cell
ARPC2	0.112736	0.478641	537422	-0.0634512	1.46951	1.40628	0.907484	0.920862	0.0693059	B cell
AAMP	0.268336	0.654501	524731	-0.210865	0.1732	0.149648	0.460128	0.428104	0.0524718	B cell
PNKD	0.0185523	0.220115	538706	-0.314708	0.305958	0.245995	0.588702	0.542431	0.104748	B cell
TMBIM1	0.0103372	0.167177	535804	-0.488278	0.183594	0.13088	0.478025	0.408987	0.116021	B cell
SLC11A1	0.0337472	0.28865	510599	1.07039	0.0125293	0.0263117	0.140947	0.189163	0.0861339	B cell
CTDSP1	0.879034	0.969822	517136	-0.0223352	0.112167	0.110444	0.391033	0.392667	0.00440003	B cell
USP37	0.968635	0.989508	516350	0.0564271	0.0517933	0.0538592	0.260209	0.273154	0.00779734	B cell
CNOT9	0.0571376	0.360306	527007	-0.488804	0.0965591	0.0688095	0.358207	0.307271	0.0814425	B cell
ZNF142	0.156465	0.541576	521624	-0.451769	0.0422435	0.0308862	0.242434	0.214898	0.0487682	B cell
BCS1L	0.34008	0.711363	520599	-0.228781	0.0572261	0.0488343	0.269605	0.259926	0.0315299	B cell
RNF25	0.116514	0.48386	510128	0.563827	0.0318772	0.0471204	0.210316	0.251523	0.0674368	B cell
TTLL4	0.950883	0.986032	516343	0.106862	0.0182665	0.0196709	0.153392	0.171345	0.00877222	B cell
WNT10A	0.4841	0.808942	517902	-0.402521	0.0183107	0.0138527	0.164713	0.144262	0.0282782	B cell
NHEJ1	0.112144	0.47824	519485	-1.55203	0.0141375	0.0048213	0.141555	0.0788439	0.0759254	B cell
CNPPD1	0.756992	0.932092	519446	-0.0214044	0.393914	0.388113	0.660235	0.66711	0.00875349	B cell
RETREG2	0.915183	0.976591	515609	0.117922	0.0690884	0.0749728	0.298377	0.32066	0.0191925	B cell
ZFAND2B	0.997676	0.998531	516146	-0.02866	0.17606	0.172597	0.468333	0.456836	0.00745987	B cell
ATG9A	0.229985	0.6216	511704	0.543532	0.0286413	0.0417458	0.195119	0.238817	0.0618394	B cell
ANKZF1	0.0542472	0.352875	530286	-0.316203	0.164631	0.132229	0.460147	0.429593	0.0721061	B cell
STK16	0.220195	0.610891	524032	-0.296657	0.119948	0.0976538	0.400296	0.359541	0.0577408	B cell
TUBA4A	0.713791	0.916017	519880	-0.0309647	0.341911	0.334651	0.622302	0.630282	0.0116129	B cell
DNAJB2	0.690181	0.907995	514526	0.178364	0.0432265	0.0489151	0.248124	0.265392	0.0223536	B cell
DNPEP	0.109229	0.473274	528820	-0.248732	0.185416	0.156053	0.474252	0.450228	0.0630471	B cell
GMPPA	0.339812	0.711363	511524	0.323327	0.0547691	0.0685278	0.266546	0.305343	0.0489375	B cell
STK11IP	0.217459	0.608092	520144	-0.566743	0.0290917	0.019641	0.195718	0.164857	0.0510332	B cell
EPHA4	0.638159	0.89255	514359	0.168605	0.0361181	0.0405957	0.225057	0.237178	0.0195103	B cell
SGPP2	0.794009	0.943441	516775	-0.193934	0.0139219	0.0121708	0.139649	0.129785	0.0128592	B cell
FARSB	0.0170148	0.211168	529718	-0.603039	0.095836	0.0630951	0.351126	0.295019	0.0986179	B cell
ACSL3	0.7965	0.9443	514464	0.0620147	0.117253	0.122403	0.392857	0.398555	0.0130407	B cell
AP1S3	0.897884	0.97344	515464	0.123882	0.0719294	0.0783789	0.29566	0.320006	0.0211692	B cell
WDFY1	0.650898	0.896805	519569	-0.0881057	0.163129	0.153464	0.464173	0.444119	0.0211449	B cell
MRPL44	0.0354749	0.295493	501136	0.419832	0.12347	0.165175	0.393143	0.455862	0.10005	B cell
SERPINE2	0.948798	0.986032	516304	-0.108519	0.0118442	0.010986	0.1373	0.126939	0.00642115	B cell
CUL3	0.251725	0.641331	506528	0.234003	0.197578	0.232371	0.493376	0.549932	0.0676263	B cell
DOCK10	0.3475	0.720063	525202	-0.113945	0.308285	0.284873	0.609648	0.593515	0.038769	B cell
IRS1	1	1	516170	0.0909897	0.0160645	0.0171103	0.151004	0.157118	0.0068248	B cell
RHBDD1	0.0161195	0.20496	531140	-0.541821	0.123611	0.0849089	0.410355	0.350151	0.0993058	B cell
COL4A4	0.566269	0.856513	519934	-0.170386	0.11604	0.103114	0.388178	0.353126	0.0343858	B cell
COL4A3	0.0248743	0.251141	529640	-0.474696	0.102547	0.0737948	0.35647	0.318373	0.0837711	B cell
MFF	0.717264	0.916591	520040	-0.0180372	0.402708	0.397704	0.661918	0.678554	0.00749069	B cell
AGFG1	0.791069	0.941832	514654	0.0742914	0.0843599	0.0888178	0.336192	0.347276	0.0131026	B cell
TRIP12	0.83962	0.956586	514690	0.10434	0.150164	0.161427	0.445328	0.478018	0.0246244	B cell
SP110	0.764833	0.934031	520012	-0.027675	0.900507	0.883398	0.867816	0.87562	0.0196519	B cell
SP140	0.111362	0.477472	535284	-0.142983	0.655749	0.593876	0.809167	0.795988	0.0769149	B cell
SP140L	0.69426	0.909366	512073	0.0713427	0.381063	0.400381	0.668313	0.703146	0.0283635	B cell
SP100	0.944414	0.9855	515248	-0.00504955	1.14628	1.14227	0.893558	0.944054	0.0043911	B cell
CAB39	0.427766	0.77278	511636	0.197302	0.0791206	0.090716	0.319778	0.340597	0.0354126	B cell
ITM2C	0.0712521	0.393797	498487	0.240169	0.304244	0.359352	0.611287	0.66209	0.0874632	B cell
PSMD1	0.0733226	0.400607	528436	-0.322951	0.139239	0.111312	0.423777	0.392576	0.0676514	B cell
B3GNT7	0.0173374	0.211919	519984	-Inf	0.00976331	0	0.116516	0	0.10478	B cell
NCL	0.0745632	0.403609	539496	-0.100093	1.06218	0.990982	0.899873	0.898542	0.0791584	B cell
PTMA	7.14047e-08	2.88695e-05	443462	0.0476366	3.3306	3.4424	0.53831	0.513966	0.211095	B cell
PDE6D	0.0894773	0.432056	528926	-0.29451	0.170883	0.13933	0.463861	0.430465	0.0697925	B cell
COPS7B	0.590777	0.864576	513138	0.13636	0.0805731	0.0885602	0.328415	0.340768	0.023991	B cell
DIS3L2	0.843708	0.957491	517379	-0.00228361	0.100566	0.100407	0.362601	0.368469	0.000436102	B cell
TIGD1	0.535762	0.839084	518777	-0.0783536	0.0475582	0.0450442	0.25589	0.264994	0.00969887	B cell
EIF4E2	0.215479	0.60596	506605	0.236411	0.160072	0.188574	0.450245	0.490932	0.0612526	B cell
GIGYF2	0.91198	0.975029	516908	0.0142466	0.123422	0.124647	0.404564	0.412283	0.00300674	B cell
INPP5D	0.0119007	0.179152	544926	-0.241904	0.539491	0.456209	0.745241	0.714012	0.113442	B cell
ATG16L1	0.416236	0.765478	519498	-0.313668	0.0450469	0.0362445	0.248263	0.221684	0.0368268	B cell
DGKD	0.961329	0.989106	516658	-0.0039534	0.35947	0.358486	0.672902	0.673815	0.00146117	B cell
USP40	0.92952	0.981331	515884	0.279507	0.0255347	0.0309935	0.184349	0.227144	0.0271814	B cell
ARL4C	0.0600378	0.366077	529252	-0.377674	0.158362	0.121888	0.474507	0.42304	0.0798782	B cell
COPS8	0.00508868	0.121573	533450	-0.704899	0.116161	0.0712631	0.38663	0.306934	0.124736	B cell
LRRFIP1	0.236146	0.628799	531176	-0.0968025	0.837384	0.78304	0.850878	0.868111	0.0634018	B cell
UBE2F	0.893006	0.972876	515768	0.0635758	0.0217405	0.0227199	0.172465	0.17648	0.00563163	B cell
SCLY	0.0471827	0.331825	522087	-1.0892	0.0274356	0.0128954	0.192885	0.13506	0.0834366	B cell
ILKAP	0.0253685	0.253492	534522	-0.336644	0.214495	0.169855	0.512696	0.478	0.0891977	B cell
HES6	0.254793	0.642811	518328	-0.804703	0.0109261	0.006255	0.12385	0.0998263	0.0403497	B cell
PER2	0.515993	0.824711	514664	0.332796	0.0128452	0.0161779	0.138802	0.149461	0.0233489	B cell
TRAF3IP1	0.0339072	0.289312	510604	1.18478	0.0118802	0.0270071	0.130104	0.196997	0.0960289	B cell
ASB1	0.451939	0.791401	512601	0.318102	0.0528042	0.0658304	0.260839	0.304333	0.0469746	B cell
HDAC4	0.210228	0.600711	520060	-0.633794	0.0280422	0.0180726	0.198387	0.15766	0.053964	B cell
AC062017.1	0.0190104	0.221132	509904	1.31816	0.0118912	0.0296506	0.128038	0.204591	0.111056	B cell
NDUFA10	0.109439	0.47362	530310	-0.260745	0.250052	0.208708	0.554423	0.506881	0.0768813	B cell
COPS9	0.434961	0.779593	523236	-0.107975	0.254978	0.236591	0.549441	0.534452	0.0337937	B cell
ANKMY1	0.925505	0.978878	515714	0.0384347	0.06193	0.0636021	0.292834	0.295955	0.00568795	B cell
DUSP28	0.619403	0.882699	518575	-0.165542	0.0649078	0.0578713	0.3003	0.283277	0.0239109	B cell
RNPEPL1	0.946113	0.985886	516659	0.0572375	0.141678	0.147412	0.420073	0.441322	0.0134016	B cell
CAPN10-DT	0.15141	0.534376	519647	-0.94836	0.0167165	0.00866286	0.14989	0.107616	0.0591427	B cell
CAPN10	0.944034	0.98547	515975	-0.0153412	0.0190416	0.0188402	0.167584	0.160309	0.00122068	B cell
SNED1	0.892076	0.972735	516764	0.0437475	0.0448435	0.0462242	0.236636	0.245612	0.00575482	B cell
MTERF4	0.538192	0.841385	510950	0.117875	0.207733	0.225418	0.508153	0.535402	0.0341325	B cell
PASK	0.564826	0.856513	519054	-0.198371	0.0674623	0.0587956	0.30439	0.280302	0.0292857	B cell
PPP1R7	0.26734	0.653483	506950	0.200611	0.191789	0.220401	0.488608	0.525393	0.0569757	B cell
HDLBP	0.290748	0.673813	508884	0.205603	0.124212	0.143237	0.404954	0.429998	0.0459376	B cell
SEPT2	0.541496	0.843165	522922	-0.0594334	0.464671	0.445917	0.714716	0.702661	0.026399	B cell
FARP2	0.012655	0.182985	498166	0.523606	0.128809	0.185168	0.410949	0.498605	0.126781	B cell
STK25	0.0239349	0.247541	532476	-0.386245	0.157312	0.120362	0.440538	0.403782	0.0864011	B cell
THAP4	0.645308	0.89442	519243	-0.0987944	0.120902	0.112899	0.391633	0.377474	0.0206993	B cell
ATG4B	0.50534	0.820028	511556	0.188287	0.123931	0.141208	0.395264	0.434676	0.0421489	B cell
DTYMK	0.0625951	0.373035	526163	-0.507938	0.0825635	0.0580609	0.325223	0.278072	0.0792818	B cell
ING5	0.224488	0.615497	507433	0.254354	0.137007	0.163422	0.423155	0.461652	0.0603882	B cell
D2HGDH	0.262207	0.649617	510686	0.413323	0.0544077	0.0724575	0.265657	0.318033	0.0631895	B cell
CHL1	0.904732	0.97344	515855	0.168513	0.0177814	0.0199846	0.16033	0.175516	0.0132746	B cell
IL5RA	0.377484	0.735555	518116	-0.534312	0.0125764	0.00868388	0.126509	0.107917	0.0324004	B cell
TRNT1	0.123762	0.493733	527479	-0.305526	0.165965	0.13429	0.466391	0.422239	0.0702366	B cell
CRBN	0.228011	0.620537	505460	0.220397	0.230796	0.26889	0.534361	0.58885	0.0686846	B cell
SUMF1	0.629534	0.888696	518728	-0.119058	0.077478	0.0713408	0.324548	0.314323	0.0191248	B cell
LRRN1	0.132145	0.510138	519576	-1.39584	0.0167216	0.00635458	0.159767	0.088074	0.0749721	B cell
ITPR1	0.222863	0.612639	527518	-0.162153	0.306729	0.274121	0.632028	0.610251	0.0522348	B cell
BHLHE40	0.980306	0.992209	516066	0.0136346	0.0396641	0.0400407	0.22184	0.223391	0.00169349	B cell
ARL8B	0.890955	0.972735	517183	-0.004753	0.162068	0.161535	0.468164	0.471359	0.00113582	B cell
EDEM1	0.102711	0.462594	526177	-0.366987	0.110491	0.0856749	0.385335	0.342927	0.0669609	B cell
RAD18	0.462624	0.7971	519220	-0.301681	0.04859	0.0394213	0.26403	0.232506	0.0362224	B cell
THUMPD3-AS1	0.107527	0.469415	501666	0.221576	0.249417	0.290822	0.57516	0.60929	0.0704535	B cell
THUMPD3	0.432921	0.777527	520042	-0.188857	0.0649857	0.057012	0.292101	0.280792	0.0276792	B cell
SETD5	0.0839665	0.424406	532038	-0.209161	0.279559	0.24183	0.582317	0.561899	0.0656113	B cell
MTMR14	0.105097	0.466315	530929	-0.211312	0.266235	0.229961	0.561671	0.53726	0.0655956	B cell
BRPF1	0.747909	0.929646	517407	0.0419641	0.0361529	0.03722	0.21708	0.232596	0.00478925	B cell
OGG1	0.561966	0.855894	519115	-0.156884	0.0698556	0.0626577	0.306633	0.291008	0.0239058	B cell
TADA3	0.000275786	0.0197215	547357	-0.601658	0.250224	0.164897	0.551806	0.460885	0.163818	B cell
ARPC4	0.164	0.549909	525935	-0.307554	0.150103	0.121285	0.451056	0.401416	0.0664291	B cell
TTLL3	0.304032	0.685686	519748	-0.716374	0.0345162	0.0210074	0.223466	0.158511	0.0667201	B cell
RPUSD3	0.925014	0.97871	515556	0.0302815	0.10802	0.110312	0.366009	0.370732	0.00623101	B cell
JAGN1	0.0973999	0.451242	528326	-0.276459	0.161948	0.133707	0.450991	0.424589	0.063944	B cell
CRELD1	0.470538	0.802353	520223	-0.185723	0.0864231	0.0759839	0.339102	0.317872	0.0314807	B cell
EMC3	0.208869	0.599981	527220	-0.162765	0.241469	0.215707	0.536777	0.52265	0.0484494	B cell
FANCD2	0.387121	0.745119	520640	-0.23316	0.0759356	0.0646037	0.327104	0.302601	0.0355802	B cell
BRK1	0.00106225	0.0455769	556882	-0.246414	0.766215	0.645911	0.81973	0.795194	0.148345	B cell
VHL	0.887043	0.971996	517622	0.00260419	0.362562	0.363217	0.652661	0.664637	0.000997025	B cell
IRAK2	0.686927	0.906816	514752	0.218303	0.0290778	0.0338281	0.196457	0.217186	0.0232661	B cell
TATDN2	0.903622	0.97344	516541	-0.125762	0.0241393	0.0221241	0.18449	0.174464	0.0111371	B cell
SEC13	0.00562531	0.127168	538930	-0.463409	0.214079	0.155265	0.507026	0.441455	0.121412	B cell
ATG7	0.70847	0.915914	518120	-0.0349226	0.0736056	0.0718453	0.319513	0.327886	0.00545747	B cell
VGLL4	0.900439	0.97344	515422	0.0471704	0.0932846	0.096385	0.3507	0.36061	0.0087508	B cell
TAMM41	0.427432	0.772685	520513	-0.129913	0.0803901	0.0734674	0.319973	0.320375	0.0216253	B cell
TSEN2	0.607714	0.875227	518178	-0.122784	0.0411123	0.0377581	0.239957	0.232771	0.0141294	B cell
MKRN2	0.0552844	0.355488	525543	-0.580351	0.0726221	0.0485698	0.318648	0.263422	0.0801969	B cell
RAF1	0.92169	0.978274	516956	0.0147984	0.189416	0.191369	0.494352	0.503704	0.00392358	B cell
RPL32	0.198802	0.587521	533511	-0.00597689	4.2561	4.2385	0.560312	0.58589	0.0308883	B cell
IQSEC1	0.992905	0.995937	516086	-0.00308783	0.290421	0.2898	0.608999	0.606904	0.00102085	B cell
NUP210	0.0258994	0.254473	534736	-0.32805	0.223638	0.178153	0.524585	0.489656	0.0887915	B cell
FBLN2	0.800921	0.94435	516982	-0.0245388	0.0273832	0.0269214	0.197433	0.206182	0.00230185	B cell
CHCHD4	0.151725	0.534376	520898	-0.593755	0.0287954	0.0190803	0.189998	0.160386	0.0540068	B cell
TMEM43	0.122289	0.490568	525155	-0.393969	0.0953047	0.07253	0.349262	0.308985	0.067923	B cell
AC093495.1	0.0621764	0.372201	519305	-2.32419	0.00792869	0.00158326	0.0951604	0.0437334	0.0788219	B cell
XPC	0.740224	0.926406	513592	0.0589828	0.169742	0.176825	0.464589	0.472961	0.0151478	B cell
LSM3	0.786325	0.941083	513542	0.0415624	0.299389	0.30814	0.592496	0.603871	0.0146668	B cell
SLC6A6	0.514946	0.824541	519565	-0.215363	0.0721679	0.0621604	0.307185	0.290881	0.0332025	B cell
CCDC174	0.458863	0.794526	520982	-0.213609	0.126698	0.109262	0.420909	0.381216	0.0428365	B cell
FGD5-AS1	0.423396	0.769758	521939	-0.130138	0.151453	0.138389	0.442674	0.429096	0.0298377	B cell
NR2C2	0.953785	0.98681	516476	-0.0877194	0.078223	0.0736085	0.337574	0.318935	0.0139419	B cell
MRPS25	0.177348	0.563057	527472	-0.185778	0.218441	0.192048	0.523088	0.506182	0.0510449	B cell
RBSN	0.812563	0.94739	517616	0.0165155	0.103474	0.104665	0.374457	0.388374	0.00313898	B cell
CAPN7	0.00527837	0.123777	491086	0.394486	0.229921	0.302225	0.544782	0.609355	0.127094	B cell
SH3BP5-AS1	0.614482	0.8798	517993	-0.225188	0.0374518	0.0320394	0.239439	0.216761	0.0233776	B cell
SH3BP5	0.191016	0.581445	531576	-0.116241	0.607249	0.56024	0.799814	0.774255	0.0594517	B cell
METTL6	0.381766	0.739337	519452	-0.247695	0.0367873	0.0309838	0.217316	0.208356	0.0271028	B cell
EAF1	0.788891	0.941391	514791	0.156144	0.0683473	0.0761598	0.302889	0.331439	0.0249216	B cell
HACL1	0.604199	0.872855	513268	0.192635	0.0778617	0.0889842	0.317442	0.346288	0.0338964	B cell
BTD	0.325032	0.70015	521100	-0.251973	0.0700709	0.0588418	0.308949	0.288054	0.0372335	B cell
ANKRD28	0.186968	0.578742	521911	-0.47841	0.0558479	0.0400858	0.285028	0.242335	0.0582878	B cell
DPH3	0.242281	0.634088	522642	-0.260095	0.086251	0.0720224	0.33508	0.317231	0.0432798	B cell
OXNAD1	0.474549	0.80498	518659	-0.389447	0.0347154	0.0265025	0.22418	0.190458	0.0386231	B cell
RFTN1	0.00130358	0.0523023	488127	0.497747	0.216901	0.306265	0.540895	0.637169	0.154757	B cell
PLCL2	0.00171887	0.0618794	535785	-0.675607	0.12133	0.0759611	0.392216	0.330916	0.122194	B cell
TBC1D5	0.154195	0.537254	529833	-0.167543	0.313546	0.279168	0.615782	0.596606	0.0564552	B cell
SATB1	0.952616	0.986397	515781	0.0695847	0.12538	0.131576	0.421999	0.44341	0.0144138	B cell
KCNH8	0.10024	0.458788	523090	-0.592257	0.0550728	0.03653	0.282226	0.231294	0.0699731	B cell
RAB5A	0.963061	0.989289	516557	0.0193229	0.205999	0.208777	0.506755	0.517611	0.00543893	B cell
KAT2B	0.363177	0.727214	521070	-0.15408	0.0794306	0.0713847	0.325956	0.321843	0.0247963	B cell
SGO1	0.00512256	0.121829	526582	-1.47682	0.0479941	0.0172433	0.2656	0.152226	0.132986	B cell
UBE2E2	0.966362	0.989289	516520	0.0299315	0.209285	0.213673	0.518619	0.537832	0.00834699	B cell
UBE2E1	0.639794	0.893421	512556	0.122903	0.168157	0.18311	0.467307	0.495755	0.0312987	B cell
NKIRAS1	0.683153	0.906044	517070	-0.294001	0.0144546	0.0117897	0.149626	0.135441	0.01842	B cell
RPL15	0.0453719	0.326309	489162	0.0184865	3.40934	3.4533	0.607918	0.572104	0.0738636	B cell
NR1D2	0.01236	0.181524	499112	0.525038	0.111506	0.160454	0.383209	0.456051	0.119108	B cell
THRB	0.331225	0.70255	513114	0.323636	0.0257002	0.0321633	0.202962	0.216134	0.0311017	B cell
TOP2B	0.801238	0.9444	514298	0.0737245	0.154392	0.162487	0.44847	0.464112	0.0178233	B cell
NGLY1	0.852156	0.96123	518144	-0.0187089	0.405012	0.399794	0.687707	0.68677	0.00759169	B cell
OXSM	0.673641	0.904306	517764	-0.104706	0.03924	0.036493	0.236563	0.233447	0.0116673	B cell
SLC4A7	0.136165	0.516365	527324	-0.25522	0.172629	0.144639	0.473902	0.445373	0.0603468	B cell
CMC1	0.0258265	0.254433	526049	-0.711216	0.0585256	0.0357478	0.278783	0.227885	0.0870778	B cell
AZI2	0.595618	0.868286	519030	-0.0383178	0.0783091	0.0762566	0.32178	0.336222	0.00627564	B cell
TGFBR2	0.714709	0.916509	520194	-0.0210933	0.464515	0.457773	0.723039	0.740557	0.00924342	B cell
STT3B	0.545451	0.846065	520403	-0.17734	0.147695	0.130611	0.449626	0.411171	0.0391685	B cell
OSBPL10	0.134195	0.513152	529401	-0.188429	0.244208	0.214308	0.539129	0.520951	0.0561358	B cell
ZNF860	0.0293176	0.268542	527336	-0.657974	0.0786892	0.0498707	0.324591	0.262307	0.0949175	B cell
GPD1L	0.0561818	0.357496	511252	1.2899	0.0113901	0.0278501	0.124457	0.210607	0.102289	B cell
CMTM7	0.127961	0.500977	529383	-0.222308	0.239912	0.205651	0.539053	0.512486	0.0646886	B cell
CMTM6	0.943105	0.985413	516962	-0.0101732	0.461136	0.457895	0.71073	0.709592	0.00456171	B cell
DYNC1LI1	0.358819	0.725889	509326	0.223067	0.151135	0.176407	0.443338	0.489143	0.0548937	B cell
CNOT10	0.107445	0.469415	525080	-0.441129	0.0874214	0.0643909	0.339795	0.29581	0.0709442	B cell
GLB1	0.857096	0.962206	515115	0.0772998	0.0888656	0.0937569	0.343293	0.357904	0.01403	B cell
CRTAP	0.754866	0.930985	518793	-0.00378333	0.210327	0.209776	0.508333	0.522128	0.00107303	B cell
UBP1	0.343227	0.715447	520472	-0.42919	0.0572669	0.0425309	0.280064	0.231232	0.0559224	B cell
CLASP2	0.272624	0.658508	506880	0.19463	0.201331	0.230409	0.503021	0.537518	0.0563838	B cell
PDCD6IP	0.00990269	0.164711	542888	-0.291706	0.392766	0.320864	0.65973	0.621209	0.111284	B cell
AC123023.1	0.119063	0.486543	519017	-1.93628	0.0123907	0.00323756	0.143469	0.0634394	0.0757135	B cell
TRANK1	0.569348	0.856513	520270	-0.0518237	0.148344	0.14311	0.43508	0.442798	0.0119535	B cell
EPM2AIP1	0.295203	0.676841	523420	-0.219077	0.14289	0.122759	0.43738	0.401704	0.0473822	B cell
MLH1	0.575497	0.856513	519234	-0.0604291	0.0810573	0.0777323	0.327688	0.334094	0.0100756	B cell
LRRFIP2	0.891156	0.972735	517183	0.0227762	0.150868	0.153268	0.433559	0.443737	0.00549036	B cell
GOLGA4	0.40786	0.761396	525224	-0.0775176	0.464875	0.440556	0.728221	0.725106	0.0334466	B cell
VILL	0.880481	0.970292	516840	0.117136	0.0522518	0.0566713	0.26473	0.298548	0.0159319	B cell
PLCD1	0.042824	0.320888	511476	1.33989	0.00827245	0.0209403	0.10202	0.170742	0.0966904	B cell
ACAA1	0.018666	0.220297	534776	-0.400718	0.191187	0.144821	0.47791	0.431388	0.10043	B cell
MYD88	0.407065	0.761264	521638	-0.173531	0.123641	0.109629	0.400235	0.381566	0.0355995	B cell
OXSR1	0.0804089	0.416445	526764	-0.422485	0.108799	0.0811793	0.383393	0.332832	0.0754696	B cell
EXOG	0.476668	0.805688	512427	0.335255	0.0677577	0.0854831	0.298867	0.357793	0.0551584	B cell
WDR48	0.167908	0.553488	525968	-0.195568	0.150432	0.131362	0.444319	0.430006	0.0434195	B cell
GORASP1	0.204367	0.595098	521997	-0.316561	0.0577445	0.0463678	0.273318	0.258542	0.0424368	B cell
TTC21A	0.314685	0.694513	521135	-0.302045	0.0681897	0.0553088	0.304646	0.277724	0.0436308	B cell
CSRNP1	0.179798	0.567905	526862	-0.21171	0.199548	0.172312	0.508311	0.48105	0.0546182	B cell
SLC25A38	0.847508	0.95902	517670	-0.0438836	0.178454	0.173107	0.478786	0.468397	0.0112541	B cell
RPSA	0.76865	0.935407	520140	-0.00134379	3.35323	3.35011	0.624071	0.631958	0.0049797	B cell
EIF1B	0.188752	0.580835	500441	0.114632	0.603061	0.652933	0.785466	0.82227	0.0624245	B cell
ENTPD3-AS1	0.0047877	0.117774	523705	-2.63008	0.0246508	0.00398197	0.184826	0.0637469	0.135371	B cell
RPL14	0.973872	0.990743	515727	0.00485363	3.33523	3.34647	0.628273	0.604687	0.018132	B cell
ZNF619	0.659738	0.900313	517346	-0.290441	0.0200915	0.0164278	0.172579	0.154109	0.0220491	B cell
ZNF621	0.665709	0.901379	514362	0.11289	0.0450606	0.0487282	0.253593	0.260843	0.0143136	B cell
CTNNB1	0.0708583	0.392239	501176	0.33366	0.182614	0.230131	0.472948	0.536807	0.0956251	B cell
ULK4	0.585594	0.86271	518353	-0.147994	0.0431273	0.0389226	0.244043	0.240941	0.0173084	B cell
TRAK1	0.453927	0.791446	521134	-0.100859	0.126951	0.118379	0.413679	0.409191	0.0208026	B cell
VIPR1	0.327349	0.70071	517959	-0.997519	0.0111696	0.00559439	0.133843	0.0924708	0.0462371	B cell
SEC22C	0.747097	0.929297	514306	0.175884	0.0836542	0.0945005	0.327449	0.36331	0.031825	B cell
SS18L2	0.00176138	0.0628999	545402	-0.475397	0.295676	0.212671	0.583613	0.498006	0.149753	B cell
NKTR	0.137583	0.518669	533364	-0.14501	0.568543	0.514175	0.784795	0.761145	0.07003	B cell
HIGD1A	0.824057	0.95119	516606	-0.127801	0.0102449	0.0093764	0.119137	0.120076	0.00726925	B cell
SNRK	0.632136	0.889575	512599	0.0464204	0.163112	0.168446	0.475744	0.471422	0.011248	B cell
ANO10	0.481697	0.808011	514193	0.549252	0.0163475	0.0239217	0.143002	0.185028	0.0475075	B cell
ABHD5	0.958164	0.988033	516424	-0.0174971	0.0629728	0.0622137	0.301861	0.297863	0.00252683	B cell
TCAIM	0.381685	0.739337	519619	-0.184459	0.041094	0.0361619	0.232999	0.234783	0.0211097	B cell
ZNF445	0.916568	0.977503	515762	0.0953314	0.0371708	0.0397099	0.226045	0.240067	0.0109827	B cell
ZNF852	0.758263	0.932092	517020	-0.155089	0.019843	0.0178206	0.165927	0.155903	0.0124548	B cell
ZKSCAN7	0.564597	0.856513	517372	-0.533425	0.0130292	0.00900206	0.141463	0.111956	0.0306036	B cell
ZNF197	0.476312	0.805688	517933	-0.584695	0.0145684	0.00971408	0.131716	0.10323	0.0397195	B cell
ZNF35	0.742425	0.926917	515246	0.495882	0.0185486	0.0261569	0.158769	0.213305	0.0421892	B cell
KIAA1143	0.200833	0.59034	525314	-0.193024	0.146843	0.128454	0.428072	0.415034	0.0434302	B cell
TMEM42	0.696022	0.909811	514249	0.150804	0.0602388	0.0668764	0.285115	0.300413	0.0228314	B cell
ZDHHC3	0.256916	0.644842	523478	-0.179588	0.11682	0.103147	0.385897	0.383079	0.0355256	B cell
EXOSC7	0.436497	0.781014	511614	0.254545	0.082963	0.0989715	0.323965	0.362965	0.0472867	B cell
LARS2	0.541651	0.843282	518519	-0.152745	0.0404121	0.0363522	0.236579	0.237312	0.0171418	B cell
LIMD1	0.109973	0.474757	526198	-0.353928	0.119361	0.0933938	0.404842	0.36566	0.0663821	B cell
SACM1L	0.0108906	0.171216	528374	-0.81691	0.0733226	0.041622	0.320503	0.253648	0.106329	B cell
LZTFL1	0.983282	0.992631	516264	0.0665582	0.0515872	0.0540229	0.26543	0.280358	0.00899097	B cell
FYCO1	0.864948	0.964908	515542	0.143822	0.0333293	0.0368232	0.211667	0.228482	0.0160359	B cell
CCDC12	0.257127	0.644858	528789	-0.111036	0.472124	0.437151	0.703215	0.700118	0.0498127	B cell
NBEAL2	0.693751	0.909363	517498	-0.307349	0.030467	0.0246212	0.208774	0.175924	0.0295897	B cell
SETD2	0.201262	0.590472	528728	-0.125837	0.331632	0.303932	0.622447	0.623185	0.0444837	B cell
KIF9	0.474078	0.80483	520784	-0.0708403	0.114875	0.10937	0.383229	0.389943	0.0142726	B cell
KLHL18	0.543318	0.844144	519484	-0.233092	0.0797748	0.0678732	0.325354	0.291321	0.0379623	B cell
AC099778.1	0.117804	0.48498	512545	0.938728	0.0105277	0.0201798	0.127787	0.170878	0.0666562	B cell
PTPN23	0.735188	0.92569	517642	-0.107395	0.0506939	0.0470573	0.266829	0.257075	0.013809	B cell
SCAP	0.873957	0.968279	515349	0.0497399	0.0703721	0.0728406	0.314123	0.314111	0.00785861	B cell
ELP6	0.587812	0.863069	519374	-0.0833968	0.0932753	0.0880363	0.348293	0.347275	0.0150578	B cell
SMARCC1	0.575977	0.856719	521490	-0.0531743	0.291867	0.281306	0.585356	0.589792	0.0179939	B cell
DHX30	0.0805241	0.416446	504786	0.394887	0.106671	0.140255	0.380994	0.436819	0.0835407	B cell
MAP4	0.696033	0.909811	519465	-0.0749681	0.215057	0.204167	0.524491	0.503679	0.02106	B cell
ZNF589	0.615941	0.880323	514853	0.214276	0.0150256	0.0174315	0.13899	0.146083	0.0169924	B cell
NME6	0.00332347	0.093663	535293	-0.646147	0.130527	0.0834047	0.405765	0.335754	0.123353	B cell
CCDC51	0.679368	0.905463	517150	-0.215618	0.0143751	0.0123795	0.140052	0.129941	0.0146203	B cell
TMA7	0.164124	0.550103	534714	-0.0881032	1.28451	1.20841	0.86564	0.905932	0.0864357	B cell
ATRIP	0.141889	0.525005	522640	-0.506517	0.0574727	0.0404562	0.281096	0.240217	0.0637125	B cell
SHISA5	0.634417	0.890624	521356	-0.0499257	0.438685	0.423764	0.692395	0.689125	0.0215871	B cell
UQCRC1	0.139102	0.520853	529994	-0.180262	0.270612	0.238826	0.545061	0.530552	0.0588752	B cell
NCKIPSD	0.964288	0.989289	516321	0.160003	0.0256243	0.0286298	0.179061	0.200411	0.0160687	B cell
IP6K2	0.469315	0.801795	521247	-0.111731	0.138652	0.128319	0.42022	0.410538	0.0247934	B cell
PRKAR2A	0.784123	0.940944	518264	-0.0365959	0.177847	0.173392	0.494801	0.491781	0.00902258	B cell
SLC25A20	0.971631	0.990049	516066	0.0184094	0.0189992	0.0192432	0.15495	0.156644	0.00156845	B cell
ARIH2OS	0.64574	0.89442	514070	0.299736	0.0504516	0.0621018	0.258366	0.302492	0.0423509	B cell
ARIH2	0.18169	0.57081	503894	0.209619	0.249011	0.287952	0.545814	0.593397	0.0691142	B cell
P4HTM	0.757854	0.932092	518099	-0.0479599	0.104951	0.101519	0.368589	0.365946	0.00933404	B cell
WDR6	0.526335	0.832194	520700	-0.138457	0.145682	0.13235	0.433051	0.409891	0.031379	B cell
DALRD3	0.101248	0.461085	527395	-0.310236	0.136295	0.109923	0.414665	0.380898	0.065468	B cell
NDUFAF3	0.0522683	0.346652	534396	-0.278396	0.294745	0.243019	0.592038	0.541656	0.0900536	B cell
IMPDH2	0.134606	0.514007	531831	-0.166586	0.396946	0.353658	0.665587	0.646415	0.0657127	B cell
QRICH1	0.126779	0.499325	503924	0.28543	0.178124	0.217092	0.480435	0.536484	0.0777257	B cell
QARS	0.545326	0.845995	520808	-0.0991404	0.167981	0.156825	0.457715	0.445291	0.0246114	B cell
USP19	0.375246	0.734422	519903	-0.275691	0.049602	0.040974	0.262147	0.241885	0.0338316	B cell
CCDC71	0.273722	0.658731	511032	0.30068	0.0539297	0.0664265	0.275789	0.300266	0.043871	B cell
C3orf62	0.623392	0.885075	514705	0.245488	0.0205411	0.0243514	0.167402	0.180461	0.0221238	B cell
USP4	0.237121	0.630302	526282	-0.143754	0.226088	0.204646	0.524531	0.515818	0.0411235	B cell
RHOA	0.116308	0.48386	537154	-0.0662966	1.35038	1.28973	0.887552	0.891997	0.0682111	B cell
TCTA	0.714758	0.916509	518288	-0.0570772	0.0945088	0.0908427	0.363426	0.359627	0.0101255	B cell
DAG1	0.707814	0.915914	517434	-0.153993	0.031813	0.0285922	0.219347	0.205706	0.0150131	B cell
APEH	0.0313528	0.277043	530847	-0.396175	0.135961	0.103313	0.409294	0.374132	0.082242	B cell
RNF123	0.303559	0.685196	519524	-0.54196	0.0296723	0.02038	0.201744	0.167767	0.0488558	B cell
GMPPB	0.0845591	0.424647	524222	-0.468114	0.0633289	0.0457811	0.291902	0.260763	0.0624311	B cell
IP6K1	0.0353574	0.295216	527372	-0.563147	0.0823895	0.0557632	0.329473	0.275302	0.0856051	B cell
INKA1	0.0359624	0.297093	524308	-1.01644	0.0445533	0.0220243	0.243437	0.162344	0.103479	B cell
UBA7	0.0260397	0.254838	532858	-0.39792	0.173594	0.13175	0.467288	0.418766	0.0929051	B cell
MON1A	0.0265408	0.257591	522300	-1.38312	0.0235536	0.00903017	0.175082	0.111465	0.0935868	B cell
RBM6	0.0544775	0.353935	536576	-0.200719	0.427811	0.372246	0.702897	0.675807	0.0801517	B cell
RBM5	0.594668	0.867854	511562	0.122064	0.224914	0.244772	0.532992	0.572233	0.0362728	B cell
GNAI2	0.836512	0.955561	518345	-0.022912	0.394428	0.388214	0.671527	0.672691	0.00924862	B cell
IFRD2	0.864796	0.964855	517196	0.00176016	0.0961753	0.0962927	0.353326	0.359503	0.000330208	B cell
NAA80	0.930133	0.981488	516532	0.143991	0.0388711	0.0429509	0.218785	0.241969	0.0179401	B cell
TUSC2	0.198256	0.586464	507047	0.291762	0.12671	0.15511	0.397376	0.449307	0.0681317	B cell
RASSF1	0.216398	0.60693	528584	-0.135755	0.34745	0.316247	0.628974	0.621942	0.0498098	B cell
RASSF1-AS1	0.319218	0.695415	513462	0.562667	0.0165946	0.0245102	0.153676	0.187598	0.0474837	B cell
NPRL2	0.445553	0.787489	520778	-0.10159	0.0963545	0.0898029	0.346	0.346663	0.0189221	B cell
CYB561D2	0.157773	0.543851	526470	-0.183773	0.152543	0.134299	0.430751	0.425217	0.0425515	B cell
TMEM115	0.818283	0.949972	517310	-0.0747442	0.0640073	0.0607756	0.291013	0.283957	0.0112022	B cell
CYB561D2.1	0.440813	0.784069	519921	-0.209114	0.0653835	0.0565612	0.299153	0.28242	0.0300864	B cell
C3orf18	0.448596	0.789602	517656	-0.434964	0.010685	0.00790382	0.120835	0.112879	0.0235635	B cell
HEMK1	0.555246	0.853076	519348	-0.224492	0.0817071	0.0699328	0.339349	0.304409	0.0359867	B cell
MAPKAPK3	0.223217	0.612971	511147	0.684691	0.0356545	0.0573096	0.210495	0.296599	0.0883721	B cell
MANF	0.745635	0.928516	517938	-0.0149999	0.079647	0.0788232	0.325667	0.331403	0.00251356	B cell
RBM15B	0.573519	0.856513	513882	0.0909535	0.0402194	0.0428366	0.236926	0.232823	0.0111156	B cell
DCAF1	0.626143	0.887251	514294	0.219348	0.0358337	0.0417178	0.22422	0.240996	0.0255379	B cell
RAD54L2	0.317192	0.695384	519652	-0.417717	0.0348011	0.0260524	0.226981	0.194416	0.0405388	B cell
TEX264	0.112678	0.478641	529300	-0.273461	0.212316	0.175656	0.511818	0.465774	0.0739541	B cell
RRP9	0.685451	0.906591	518040	0.0220368	0.0539839	0.0548148	0.26181	0.28293	0.0030819	B cell
PARP3	0.13396	0.51277	523499	-0.451569	0.0642446	0.0469787	0.28278	0.246752	0.0638656	B cell
PCBP4	0.688781	0.907668	515009	0.216477	0.0188001	0.0218437	0.156672	0.171032	0.0187883	B cell
ABHD14B	0.780583	0.94046	513090	0.0386284	0.447825	0.459978	0.69533	0.713924	0.0173091	B cell
ACY1	0.490834	0.81079	518074	-0.30501	0.019699	0.0159451	0.160382	0.148634	0.024025	B cell
RPL29	0.868752	0.966549	518400	0.00642479	3.71325	3.72982	0.630566	0.587285	0.0269344	B cell
ALAS1	0.0683727	0.386624	523068	-0.713757	0.0428737	0.0261414	0.243597	0.19935	0.0731828	B cell
TLR9	0.279426	0.66452	518427	-1.06377	0.0132186	0.00632352	0.138507	0.0888626	0.0560822	B cell
TWF2	0.00428496	0.10869	539878	-0.509622	0.217417	0.152715	0.508047	0.426673	0.134709	B cell
PPM1M	0.835371	0.954918	514844	0.0362163	0.103218	0.105842	0.359638	0.35939	0.00729777	B cell
WDR82	0.863607	0.964775	517503	-0.0329659	0.173376	0.169459	0.472576	0.464988	0.00833609	B cell
GLYCTK	0.655066	0.899088	517904	-0.142075	0.0397458	0.0360182	0.235527	0.227883	0.0160118	B cell
DNAH1	0.820364	0.950162	516847	-0.101778	0.0233525	0.0217618	0.179899	0.174726	0.00893382	B cell
BAP1	0.468991	0.801501	518531	-0.654779	0.0303991	0.0193087	0.212622	0.148742	0.0577443	B cell
PHF7	0.0040676	0.104801	499746	0.673147	0.0730248	0.116442	0.320913	0.392354	0.124633	B cell
NISCH	0.907715	0.973518	516814	-0.00260448	0.0849629	0.0848096	0.345538	0.343759	0.000444318	B cell
SMIM4	0.149859	0.534262	522630	-0.40747	0.0568684	0.0428756	0.274881	0.24961	0.0525948	B cell
PBRM1	0.331215	0.70255	523784	-0.140274	0.189278	0.171741	0.500042	0.486332	0.0354183	B cell
GNL3	0.210648	0.600904	525315	-0.216338	0.15779	0.135818	0.447409	0.425942	0.0499615	B cell
GLT8D1	0.21695	0.607507	522208	-0.261414	0.0639243	0.0533302	0.285984	0.273141	0.0376451	B cell
SPCS1	0.0811385	0.41708	537399	-0.140062	0.661758	0.600532	0.77182	0.770075	0.0793912	B cell
NEK4	0.6741	0.904306	517879	0.0230965	0.0427699	0.0434601	0.23966	0.257515	0.002803	B cell
SFMBT1	0.950843	0.986032	516518	-0.0698294	0.0875579	0.0834209	0.351106	0.331441	0.0120212	B cell
[truncated: 56,192 more rows]

[truncated: 17 more sheets: Fig_S1c, Fig_S1d, Fig_S1e, Fig_S1f, Fig_S1g, Fig_S1h, Fig_S1i, Fig_S1j, Fig_S1k, Fig_S3a, Fig_S3b, Fig_S3c, Fig_S3d, Fig_S3e, Fig_S3f, Fig S6a-b, Fig_S6e]
