# Supplementary material for: The PEMDAC phase 2 study of pembrolizumab and entinostat in patients with metastatic uveal melanoma
Source: Nat Commun. 2021 Aug 27;12:5155. doi: 10.1038/s41467-021-25332-w (PMC8397717; doi:10.1038/s41467-021-25332-w)
Supplement: Supplementary file 7 — Supplementary Dataset 4 [file 41467_2021_25332_MOESM7_ESM.xlsx]

## Sheet: Blad1
Supplementary Table 4: PD-L1 and TIL analysis by iHC
Unique Identifier	TIL (0-3)	Stromal Interface (Y/N)	MPS (0-100)	PD-L1 H-Score	MPS and/or interface Y(1)/N(0)	GNAQ mutation	GNA11 mutation	BAP1 mutation
1-001	3	Y	5	5	1	N	Y	Y
1-002	1	N	1	1	1	N	Y	Y
1-003	2	N	0	0	0	N	Y	Y
1-004	1	N	0	0	0	Y	N	N
1-005	2	Y	0	0	1	N	Y	Y
1-006	3	Y	0	0	1	Y	N	Y
1-011	2	N	10	10	1	Y	N	NA
1-013	3	Y	5	7	1	Y	N	N
1-015	2	Y	0	0	1	Y	N	Y
1-025	2	N	0	0	0	Y	N	Y
2-008	2	N	0	0	0	N	Y	Y
2-024	3	Y	0	0	1	Y	N	Y
2-026	3	N	40	40	1	Y	N	N
2-027	3	N	10	21	1	Y	N	N
3-007	1	N	0	0	0	Y	N	Y
3-009	3	N	0	0	0	N	Y	Y
3-010	3	Y	1	1	1	Y	N	Y
3-012	1	N	0	0	0	N	Y	N
3-016	2	-	1	1	1	Y	N	Y
3-020	1	Y	0	0	1	NA	NA	Y
4-017	3	-	0	0	-	N	Y	Y
4-022	1	N	0	0	0	N	Y	Y
4-028	3	-	15	15	1	Y	N	Y
