# Supplementary material for: The PEMDAC phase 2 study of pembrolizumab and entinostat in patients with metastatic uveal melanoma
Source: Nat Commun. 2021 Aug 27;12:5155. doi: 10.1038/s41467-021-25332-w (PMC8397717; doi:10.1038/s41467-021-25332-w)
Supplement: Supplementary file 9 — Source Data [file 41467_2021_25332_MOESM9_ESM.xlsx]

## Sheet: Fig_1f
Patient	Day_since_first_sample	VAF_percent	Best_overall_response	ng_per_mL_plasma	counts_per_mL_plasma
1-001	0	0.110619	PD	5.67755	0.408163
1-001	21	0.128535	PD	6.45	0.769231
1-001	43	0	PD	3.81875	0
1-001	64	0.844206	PD	2.55667	1.83333
1-001	85	0.126582	PD	3.9	0.357143
1-002	0	6.08958	PD	10.66	48.4
1-002	21	7.78878	PD	13.2438	73.75
1-002	62	23.7822	PD	45.7826	830
1-002	43	2.29137	PD	7.38462	31.1538
1-003	0	3.66636	PD	11.6776	20.6897
1-003	21	15.3757	PD	18.313	459.13
1-003	44	6.16014	PD	21.9879	101.207
1-004	0	0	PR	4.45	0
1-004	20	0	PR	3.51	0
1-004	42	11.0345	PR	6.41333	64
1-004	63	0	PR	3.36818	0
1-004	84	11.7729	PR	7.592	34
1-004	105	0	PR	7.20417	0
1-004	126	0	PR	7.65	0
1-004	146	0	PR	3.79167	0
1-004	167	0	PR	4	0
1-004	189	0	PR	6.9	0
1-004	211	0	PR	2.68667	0
1-004	232	0	PR	4.07333	0
1-005	0	0	PD	5.08548	0
1-005	21	0.0970874	PD	14.4857	1.42857
1-005	42	0	PD	6.38529	0
1-005	63	5.99922	PD	13.2407	57.037
1-005	84	4.1539	PD	9.1	38.125
1-005	105	1.00134	PD	4.94	5
1-006	0	0	PD	3.48947	0
1-006	21	0.524476	PD	3.07667	2
1-006	43	0	PD	3.12812	0
1-006	84	2.0555	PD	5.76333	13.3333
1-006	105	8.76033	PD	3.81333	35.3333
4-019	0	0.907258	PD	7.33571	6.42857
4-019	21	1.40928	PD	7.22647	14.1176
4-019	42	2.80407	PD	10.2375	50
4-019	64	3.11267	PD	4.98333	47.3333
4-019	86	2.11023	PD	8.99167	47.2222
4-019	107	0.729927	PD	8.14211	16.3158
4-019	126	0.693374	PD	9.53333	10
4-017	0	22.7508	PD	9.425	1229
4-017	40	15.4341	PD	14.3	186.667
4-017	82	14.8062	PD	11.9844	320
4-017	103	31.7562	PD	44.0818	4405.45
4-017	124	32.5954	PD	260.361	6290
4-028	0	2.22222	SD	4.00833	12.5
4-028	21	0	SD	3.07273	0
4-028	44	0.594059	SD		3.33333
4-028	65	0	SD	4.0625	0
4-028	86	0	SD	4.85333	0
4-028	107	0.46729	SD	3.85667	2
4-028	128	0.188679	SD	4.89667	1.33333
4-022	0	0	PR	4.77941	0
4-022	21	0	PR	5.47857	0
4-022	44	0	PR	6.73214	0
4-022	64	0	PR	8.4	0
4-022	104	0	PR	6.58125	0
4-022	127	0	PR	5.02667	0
4-022	146	0	PR	6.06667	0
2-018	0	0.105485	PD	3.6	1.42857
2-018	21	0	PD	4.47692	0
2-018	42	0.804117	PD	5.4	17.8571
2-018	63	1.82768	PD	3.32	23.3333
2-018	81	0.0365097	PD	4.43077	0.769231
2-018	105	12.6249	PD	11.2	572.667
2-018	127	0.637755	PD	3.47143	7.14286
2-024	0	4.0774	PD	10.5733	78.6667
2-024	21	12.666	PD	18.7633	496
2-023	0	12.3837	PD	55.7917	1530
2-023	21	2.64988	PD	114.5	448.462
2-023	42	6.29846	PD	188.036	1415.71
1-021	0	31.1395	PD	14.8154	908.077
1-021	21	32.183	PD	18.2077	1266.15
1-021	42	13.7333	PD	12.22	287.667
1-021	63	40.1768	PD	35.0323	1920.97
1-021	83	13.9074	PD	28	634.074
1-013	0	40.5271	PR	12.2077	532.308
1-013	20	5.35211	PR	10.9448	32.7586
1-013	40	0.474684	PR	3.17143	3.21429
1-013	61	0.470114	PR	4.04516	2.25806
1-013	84	0.327869	PR	3.44	1.33333
1-013	104	0.337079	PR	2.952	1.2
1-013	126	0.491918	PR	3.68	2.33333
1-011	0	37.939	PD	11.232	721.6
1-011	20	42.4707	PD	20.5826	1576.96
1-011	41	53.7477	PD	35.8	1931.33
1-011	64	43.5301	PD	33.9375	2795.31
1-025	0	14.1959	SD	13.5111	451.481
1-025	22	2.15768	SD	2.352	10.4
1-025	44	0	SD	6.48571	0
1-025	65	0.0752021	SD	7.00645	1.29032
1-025	98	0	SD	6.6	0
1-025	129	0.0366193	SD	32.2222	1.85185
1-029	0	0.260417	PR	3.34286	1.42857
1-029	20	0.399202	PR	5.11111	4.44444
1-029	42	0	PR	3.33333	0
1-029	62	0	PR	4.24286	0
1-029	84	0	PR	4.752	0
1-029	104	0	PR	5.44615	0
1-029	125	0.0861326	PR	3.64	1
3-010	0	0	SD	2.30769	0
3-010	19	2.83437	SD	4.37143	30.4762
3-010	63	0	SD	1.875	0
3-010	83	0	SD	3.08571	0
3-010	105	0	SD	4.3125	0
3-010	125	0	SD	3.77143	0
3-010	144	0	SD	2.31429	0
3-010	168	0	SD	2	0
3-010	189	0	SD	2.71429	0
3-010	221	0	SD	4.37143	0
3-010	238	0	SD	3.62857	0
3-010	266	0	SD	4.14286	0
3-010	287	0	SD	4.77143	0
3-010	329	0	SD	1.83	0
1-015	0	0.746269	PD	6.36	6.66667
1-015	21	10.774	PD	5.2	232
1-015	42	0.244648	PD	6.94286	5.71429
1-015	63	0.236842	PD	6.48	6
1-015	84	3.69306	PD	11.5286	119.286
1-015	106	0.904054	PD	11.34	20.6667
2-027	0	0	NA	5.56	0
3-007	0	12.5	PD	43.7143	1739.05
3-009	0	1.66335	PD	18.6	79.5238
2-026	0	1.80692	SD	12.0857	25
2-026	21	2.06117	SD	8.76	20.6667
2-026	42	1.13636	SD	5.49231	5.38462
2-026	63	1.14449	SD	5.7375	5
2-026	84	7.28705	SD	11.04	98.6667
2-026	105	4.50197	SD	6.96	53.3333
2-026	126	5.72115	SD	5.76923	91.5385
3-014	0	0	SD	3.36923	0
3-014	21	0.153846	SD	3.8	2
3-014	42	4.85537	SD	3.72857	33.5714
3-014	77	1.19185	SD	5.7	22.1429
3-014	105	1.40018	SD	5.7	25.8333
3-016	0	4.417	SD	17.3143	132.857
3-016	21	2.74889	SD	12.8	61.6667
3-016	42	0.694444	SD	3.6	6.66667
3-016	55	2.78392	SD	3.73333	35
3-016	77	3.36818	SD	2.61429	41.4286
3-016	97	0.584278	SD	5.75294	19.4118
3-016	119	4.14414	SD	6.49091	62.7273
3-016	182	11.7266	SD	4.35	165.833
3-020	0	0.195312	SD	2.75	1.66667
3-020	387	0.957996	SD	3.38182	11.8182
3-020	43	0.0584112	SD	2.72727	0.909091
3-020	64	0.0842933	SD	4.32	2
3-020	85	0.174978	SD		3.33333
3-020	103	1.04734	SD	3.65	20.8333
3-020	127	0.297324	SD		6
3-020	148	0.32	SD		7.5
3-020	195	0.26738	SD		5
2-008	0	0	SD	5.2	0
2-008	21	0	SD	3.81429	0
2-008	42	0	SD	3.41538	0
2-008	63	0	SD	6.95	0
2-008	84	0	SD	8.87143	0
2-008	104	0	SD	6.76364	0
2-008	126	0	SD	11.8286	0
3-012	0	0	PD	44.8235	0
3-012	22	0	PD	47.0769	0
3-012	42	0	PD	44.0308	0
3-012	64	0.0376695	PD	31.5	2.14286
3-012	86	0	PD	55.0909	0
3-012	107	0	PD	23.625	0

## Sheet: Fig_1g
time_OS	cnsr_os_recode	copies_gr_median
11.4667	2	FALSE
6.56667	2	TRUE
3.56667	2	TRUE
21.7333	1	FALSE
10.6667	2	FALSE
12.4	2	FALSE
7.16667	2	TRUE
16.3667	2	TRUE
15.4333	1	FALSE
4.93333	2	TRUE
13.4333	2	TRUE
11.8667	1	FALSE
21.2667	1	FALSE
14.8333	1	FALSE
3.46667	2	TRUE
4.4	2	TRUE
8.33333	1	TRUE
13.5667	1	FALSE
1.13333	2	TRUE
1.73333	2	TRUE
20.3333	1	FALSE
17.3333	1	FALSE
5.6	1	FALSE
4.23333	1	TRUE
6.5	1	FALSE
4.63333	2	TRUE
13.7333	2	FALSE
14.0333	1	FALSE
12.9333	1	TRUE

## Sheet: Fig_1h
time_OS	cnsr_os_recode	LDH_gr_ULN
11.4667	2	No
6.56667	2	Yes
3.56667	2	Yes
21.7333	1	No
10.6667	2	No
12.4	2	No
7.16667	2	No
16.3667	2	Yes
15.4333	1	No
4.93333	2	Yes
13.4333	2	Yes
11.8667	1	No
21.2667	1	No
14.8333	1	Yes
3.46667	2	Yes
4.4	2	Yes
8.33333	1	Yes
13.5667	1	Yes
1.13333	2	Yes
1.73333	2	Yes
20.3333	1	No
17.3333	1	No
5.6	1	Yes
4.23333	1	Yes
6.5	1	No
4.63333	2	Yes
13.7333	2	Yes
14.0333	1	No
12.9333	1	Yes

## Sheet: Fig_2c
time_OS	cnsr_os_recode	gnaq_or_gna11
11.4667	2	GNA11
6.56667	2	GNA11
3.56667	2	GNA11
21.7333	1	GNAQ
10.6667	2	GNA11
12.4	2	GNAQ
7.16667	2	GNAQ
16.3667	2	GNAQ
15.4333	1	GNAQ
4.93333	2	GNA11
13.4333	2	GNAQ
11.8667	1	GNAQ
21.2667	1	GNA11
14.8333	1	GNA11
3.46667	2	GNAQ
4.4	2	GNAQ
8.33333	1	GNAQ
13.5667	1	GNAQ
1.13333	2	GNAQ
1.73333	2	GNA11
20.3333	1	GNAQ
17.3333	1	GNA11
5.6	1	GNAQ
4.23333	1	GNAQ
6.5	1	GNA11
4.63333	2	GNA11
13.7333	2	GNAQ
14.0333	1	GNA11
12.9333	1	GNAQ

## Sheet: Fig_2d
time_PFS	cnsr_pfs_recode	gnaq_or_gna11
2.03333	2	GNA11
2.06667	2	GNA11
2.1	2	GNA11
20.8	1	GNAQ
2	2	GNA11
1.93333	2	GNAQ
1.9	2	GNAQ
10.3	2	GNAQ
1.9	2	GNAQ
1.9	2	GNA11
4.06667	2	GNAQ
12.1333	1	GNAQ
12.3667	1	GNA11
1.86667	2	GNA11
1.76667	2	GNAQ
2.1	2	GNAQ
8.06667	2	GNAQ
0	1	GNAQ
0.633333	2	GNAQ
1.06667	2	GNA11
9.06667	1	GNAQ
2.06667	2	GNA11
4	2	GNAQ
4.46667	2	GNAQ
4	2	GNA11
2.03333	2	GNA11
2.03333	2	GNAQ
12.3333	1	GNA11
10.2333	2	GNAQ

## Sheet: Fig_2e
is_bap1_mut	BOR	BOR_combined_SD_PD
TRUE	PD	SD_PD
TRUE	PD	SD_PD
TRUE	PD	SD_PD
FALSE	PR	PR
TRUE	PD	SD_PD
TRUE	PD	SD_PD
FALSE	PR	PR
TRUE	PD	SD_PD
TRUE	SD	SD_PD
FALSE	PR	PR
TRUE	SD	SD_PD
TRUE	PD	SD_PD
FALSE	SD	SD_PD
TRUE	PD	SD_PD
TRUE	PD	SD_PD
TRUE	SD	SD_PD
FALSE	PD	SD_PD
TRUE	SD	SD_PD
TRUE	SD	SD_PD
TRUE	PD	SD_PD
TRUE	PD	SD_PD
TRUE	PR	PR
TRUE	SD	SD_PD

## Sheet: Fig_2f
sample	mutational_burden
PEMDAC_1_001	26
PEMDAC_1_002	31
PEMDAC_1_003	16
PEMDAC_1_004	24
PEMDAC_1_005	27
PEMDAC_1_006	21
PEMDAC_1_013	49
PEMDAC_1_015	53
PEMDAC_1_025	45
PEMDAC_1_029	43
PEMDAC_2_008	26
PEMDAC_2_024	37
PEMDAC_2_026	26
PEMDAC_2_027	37
PEMDAC_3_007	27
PEMDAC_3_009	12
PEMDAC_3_010	28
PEMDAC_3_012	21
PEMDAC_3_016	74
PEMDAC_4_017	107
PEMDAC_4_022	368
PEMDAC_4_028	22

## Sheet: Fig_2h
time_OS	cnsr_os_recode	is_bap1_mut_and_not_uv
11.4667	2	TRUE
6.56667	2	TRUE
3.56667	2	TRUE
21.7333	1	FALSE
10.6667	2	TRUE
12.4	2	TRUE
16.3667	2	FALSE
15.4333	1	TRUE
13.4333	2	TRUE
11.8667	1	FALSE
21.2667	1	TRUE
4.4	2	TRUE
8.33333	1	FALSE
13.5667	1	FALSE
1.13333	2	TRUE
1.73333	2	TRUE
20.3333	1	TRUE
17.3333	1	FALSE
4.23333	1	TRUE
6.5	1	TRUE
4.63333	2	TRUE
13.7333	2	TRUE
14.0333	1	FALSE
12.9333	1	TRUE

## Sheet: Fig_2i
time_PFS	cnsr_pfs_recode	is_bap1_mut_and_not_uv
2.03333	2	TRUE
2.06667	2	TRUE
2.1	2	TRUE
20.8	1	FALSE
2	2	TRUE
1.93333	2	TRUE
10.3	2	FALSE
1.9	2	TRUE
4.06667	2	TRUE
12.1333	1	FALSE
12.3667	1	TRUE
2.1	2	TRUE
8.06667	2	FALSE
0	1	FALSE
0.633333	2	TRUE
1.06667	2	TRUE
9.06667	1	TRUE
2.06667	2	FALSE
4.46667	2	TRUE
4	2	TRUE
2.03333	2	TRUE
2.03333	2	TRUE
12.3333	1	FALSE
10.2333	2	TRUE

## Sheet: Fig_3d
gene	celltype	l2fc	label
B2M	B cell	0.0369076	Antigen presentation
CD74	B cell	0.0147681	Antigen presentation
HLA-A	B cell	0.0643428	Antigen presentation
HLA-B	B cell	0	Antigen presentation
HLA-C	B cell	0	Antigen presentation
HLA-DMA	B cell	0	Antigen presentation
HLA-DPA1	B cell	0	Antigen presentation
HLA-DPB1	B cell	0	Antigen presentation
HLA-DQA1	B cell	0	Antigen presentation
HLA-DQB1	B cell	0	Antigen presentation
HLA-DRA	B cell	0.033894	Antigen presentation
HLA-DRB1	B cell	0	Antigen presentation
HLA-DRB5	B cell	0	Antigen presentation
HLA-E	B cell	0	Antigen presentation
CTLA4	B cell	0	Checkpoints
HAVCR2	B cell	0	Checkpoints
PDCD1	B cell	0	Checkpoints
TIGIT	B cell	0	Checkpoints
FOS	B cell	0.384818	Other
GADD45B	B cell	0	Other
JUN	B cell	0	Other
NR4A2	B cell	0	Other
B2M	CD14+ cell	0.0226284	Antigen presentation
CD74	CD14+ cell	0	Antigen presentation
HLA-A	CD14+ cell	0	Antigen presentation
HLA-B	CD14+ cell	0.0516553	Antigen presentation
HLA-C	CD14+ cell	0.0587744	Antigen presentation
HLA-DMA	CD14+ cell	0	Antigen presentation
HLA-DPA1	CD14+ cell	0.0870227	Antigen presentation
HLA-DPB1	CD14+ cell	0	Antigen presentation
HLA-DQA1	CD14+ cell	0.490206	Antigen presentation
HLA-DQB1	CD14+ cell	0.129389	Antigen presentation
HLA-DRA	CD14+ cell	0.0289148	Antigen presentation
HLA-DRB1	CD14+ cell	-0.0912695	Antigen presentation
HLA-DRB5	CD14+ cell	-0.0735446	Antigen presentation
HLA-E	CD14+ cell	0.0720119	Antigen presentation
CTLA4	CD14+ cell	0	Checkpoints
HAVCR2	CD14+ cell	0.642858	Checkpoints
PDCD1	CD14+ cell	0	Checkpoints
TIGIT	CD14+ cell	0	Checkpoints
FOS	CD14+ cell	0.276496	Other
GADD45B	CD14+ cell	0.39333	Other
JUN	CD14+ cell	1.1619	Other
NR4A2	CD14+ cell	0.29927	Other
B2M	CD4+ T cell	0.0145235	Antigen presentation
CD74	CD4+ T cell	0.13836	Antigen presentation
HLA-A	CD4+ T cell	0.0479839	Antigen presentation
HLA-B	CD4+ T cell	0.0368154	Antigen presentation
HLA-C	CD4+ T cell	0.0173768	Antigen presentation
HLA-DMA	CD4+ T cell	0.452917	Antigen presentation
HLA-DPA1	CD4+ T cell	0.290349	Antigen presentation
HLA-DPB1	CD4+ T cell	0	Antigen presentation
HLA-DQA1	CD4+ T cell	0	Antigen presentation
HLA-DQB1	CD4+ T cell	0	Antigen presentation
HLA-DRA	CD4+ T cell	0.786518	Antigen presentation
HLA-DRB1	CD4+ T cell	0.611556	Antigen presentation
HLA-DRB5	CD4+ T cell	0.508593	Antigen presentation
HLA-E	CD4+ T cell	0.0580826	Antigen presentation
CTLA4	CD4+ T cell	0.545236	Checkpoints
HAVCR2	CD4+ T cell	0	Checkpoints
PDCD1	CD4+ T cell	1.08262	Checkpoints
TIGIT	CD4+ T cell	0.518532	Checkpoints
FOS	CD4+ T cell	0.601506	Other
GADD45B	CD4+ T cell	0.830304	Other
JUN	CD4+ T cell	0.736407	Other
NR4A2	CD4+ T cell	0.522051	Other
B2M	CD8+ T cell	0.0195268	Antigen presentation
CD74	CD8+ T cell	0.242816	Antigen presentation
HLA-A	CD8+ T cell	0.0583621	Antigen presentation
HLA-B	CD8+ T cell	0.0380773	Antigen presentation
HLA-C	CD8+ T cell	0.0317034	Antigen presentation
HLA-DMA	CD8+ T cell	0.657778	Antigen presentation
HLA-DPA1	CD8+ T cell	0.337521	Antigen presentation
HLA-DPB1	CD8+ T cell	0.236043	Antigen presentation
HLA-DQA1	CD8+ T cell	1.19772	Antigen presentation
HLA-DQB1	CD8+ T cell	0.595607	Antigen presentation
HLA-DRA	CD8+ T cell	1.03284	Antigen presentation
HLA-DRB1	CD8+ T cell	0.493743	Antigen presentation
HLA-DRB5	CD8+ T cell	0.643586	Antigen presentation
HLA-E	CD8+ T cell	0.0632532	Antigen presentation
CTLA4	CD8+ T cell	1.08739	Checkpoints
HAVCR2	CD8+ T cell	0	Checkpoints
PDCD1	CD8+ T cell	1.21943	Checkpoints
TIGIT	CD8+ T cell	0.476586	Checkpoints
FOS	CD8+ T cell	0.599539	Other
GADD45B	CD8+ T cell	0.297003	Other
JUN	CD8+ T cell	0.561681	Other
NR4A2	CD8+ T cell	0.355497	Other
B2M	NK cell	0.0190159	Antigen presentation
CD74	NK cell	0.278278	Antigen presentation
HLA-A	NK cell	0.0941563	Antigen presentation
HLA-B	NK cell	0.0535417	Antigen presentation
HLA-C	NK cell	0.033391	Antigen presentation
HLA-DMA	NK cell	0.864124	Antigen presentation
HLA-DPA1	NK cell	0	Antigen presentation
HLA-DPB1	NK cell	0.266765	Antigen presentation
HLA-DQA1	NK cell	1.61197	Antigen presentation
HLA-DQB1	NK cell	1.1118	Antigen presentation
HLA-DRA	NK cell	1.3448	Antigen presentation
HLA-DRB1	NK cell	1.11067	Antigen presentation
HLA-DRB5	NK cell	1.10667	Antigen presentation
HLA-E	NK cell	0.0745775	Antigen presentation
CTLA4	NK cell	0	Checkpoints
HAVCR2	NK cell	0	Checkpoints
PDCD1	NK cell	0	Checkpoints
TIGIT	NK cell	0.445996	Checkpoints
FOS	NK cell	0.446173	Other
GADD45B	NK cell	0.388781	Other
JUN	NK cell	0.639571	Other
NR4A2	NK cell	0	Other

[truncated: 21 more sheets: Fig_S1a, Fig_S1b, Fig_S1c, Fig_S1d, Fig_S1e, Fig_S1f, Fig_S1g, Fig_S1h, Fig_S1i, Fig_S1j, Fig_S1k, Fig_S3a, Fig_S3b, Fig_S3c, Fig_S3d, Fig_S3e, Fig_S3f, Fig_S3g, Fig_S6c, Fig_S6d …]
